# Supplementary material for: A representation learning model based on variational inference and graph autoencoder for predicting lncRNA-disease associations
Source: BMC Bioinformatics. 2021 Mar 21;22:136. doi: 10.1186/s12859-021-04073-z (PMC7983260; doi:10.1186/s12859-021-04073-z)
Supplement: Supplementary file 1 — Additional file 1. AUROC and AUPR values of VGAELDA in 5 times [file 12859_2021_4073_MOESM1_ESM.xlsx]

## Sheet: Sheet1
Dataset1
Time	1	2	3	4	5	mean	stdev
AUROC	0.9681	0.9697	0.9715	0.9697	0.9608	0.96796	0.00417947
AUPR	0.838	0.8331	0.8353	0.8361	0.8439	0.83728	0.00409658
Dataset2
Time	1	2	3	4	5	mean	stdev
AUROC	0.9561	0.9769	0.974	0.969	0.9701	0.96922	0.00798104
AUPR	0.8428	0.8065	0.813	0.816	0.8233	0.82032	0.0139416
