# Supplementary material for: A representation learning model based on variational inference and graph autoencoder for predicting lncRNA-disease associations
Source: BMC Bioinformatics. 2021 Mar 21;22:136. doi: 10.1186/s12859-021-04073-z (PMC7983260; doi:10.1186/s12859-021-04073-z)
Supplement: Supplementary file 6 — Additional file 6. Predictions of potential lncRNA-disease association on Dataset1 [file 12859_2021_4073_MOESM6_ESM.xlsx]

## Sheet: result1
disease name	lncRNA name	score
bladder cancer	NEAT1	0.47688
liver cancer	MEG3	0.43177
Burkitts lymphoma	XIST	0.42282
renal cell carcinoma	H19	0.41366
pancreas cancer	MEG3	0.41203
renal cell carcinoma	MEG3	0.40626
liver cancer	KCNQ1OT1	0.40311
Klinefelters syndrome	NEAT1	0.39426
liver cancer	MINA	0.3921
colon cancer	UCA1	0.38654
colon cancer	GAS5	0.38573
liver cancer	NPTN-IT1	0.38287
ovarian cancer	NEAT1	0.38145
hepatocelluar carcinoma	TUG1	0.38021
liver cancer	HOTTIP	0.37806
bladder cancer	PVT1	0.37618
non-small cell lung cancer	DNM3OS	0.37386
multiple myeloma	DNM3OS	0.37177
choricarcinoma	MALAT1	0.37091
papillary thyroid carcinoma	XIST	0.3691
testicular cancer	NEAT1	0.36871
glioblastoma	NEAT1	0.36424
diabetic nephropathy	H19	0.35829
cancer	NEAT1	0.35711
prostate cancer	XIST	0.35597
oral squamous cell carcinoma	XIST	0.35217
bladder cancer	DNM3OS	0.35058
choricarcinoma	HOTAIR	0.34761
myeloma	GAS5	0.34309
hereditary cutaneous malignant melanoma	MALAT1	0.34071
pancreas cancer	H19	0.3368
B-cell neoplasms	DNM3OS	0.33649
myeloma	HOTAIR	0.33564
hereditary cutaneous malignant melanoma	H19	0.33533
transient neonatal diabetes mellitus	H19	0.33271
chronic lymphocytic leukemia	XIST	0.32972
hereditary cutaneous malignant melanoma	HOTAIR	0.32951
hereditary cutaneous malignant melanoma	GAS5	0.32651
hereditary cutaneous malignant melanoma	UCA1	0.32468
myeloma	MALAT1	0.32338
renal cell carcinoma	UCA1	0.323
oral squamous cell carcinoma	PVT1	0.32252
colorectal cancer	TUG1	0.32201
osteosarcoma	DNM3OS	0.32194
colon cancer	PVT1	0.31912
non-functioning pituitary adenoma	H19	0.31622
colon cancer	SNHG16	0.31397
tumor	PVT1	0.31161
liver cancer	TUG1	0.30875
esophageal squamous cell carcinoma	DNM3OS	0.30653
ovarian cancer	MEG3	0.30445
hepatocelluar carcinoma	UCA1	0.30408
renal cell carcinoma	XIST	0.30393
cardiomyopathy	DLEU2	0.30329
psoriasis	DLEU2	0.30329
HCV	DLEU2	0.30327
Human Dilated Cardiomyopathy	DLEU2	0.30326
adenocarcinoma	DLEU2	0.30325
hereditary cutaneous malignant melanoma	SPRY4-IT1	0.30306
oesophageal adenocarcinoma	HOTAIR	0.3011
hepatocelluar carcinoma	PVT1	0.29712
heroin abuse	DISC2	0.29584
bladder cancer	CCAT2	0.29337
psoriasis	HOTAIR	0.28862
adenocarcinoma	HOTAIR	0.28856
Human Dilated Cardiomyopathy	HOTAIR	0.28853
lymphocytic leukemia	HOTAIR	0.28853
HCV	HOTAIR	0.28852
cardiomyopathy	HOTAIR	0.28848
pre-eclampsia	PVT1	0.28847
glioblastoma	HOTAIR	0.28777
Pituitary adenoma	HOTAIR	0.28757
hepatocellular carcinoma	DNM3OS	0.28607
choricarcinoma	MEG3	0.28565
colorectal cancer	SPRY4-IT1	0.28452
hepatocellular carcinoma	WRAP53	0.28411
hepatocelluar carcinoma	PANDAR	0.28411
lung cancer	DNM3OS	0.28372
non-small cell lung cancer	NAMA	0.2833
cervical cancer	PVT1	0.28287
bladder cancer	CCAT1	0.28137
renal cell carcinoma (RCC)	MEG3	0.2804
adenocarcinoma	MEG3	0.27966
Human Dilated Cardiomyopathy	MEG3	0.27965
psoriasis	MEG3	0.27963
lymphocytic leukemia	MEG3	0.27961
HCV	MEG3	0.27961
cardiomyopathy	MEG3	0.27961
multiple myeloma	MEG3	0.27917
uterus cancer	HOTAIR	0.27883
diabetes mellitus	HOTAIR	0.27883
adenocarcinoma	PVT1	0.27865
Human Dilated Cardiomyopathy	PVT1	0.27863
psoriasis	PVT1	0.27863
HCV	PVT1	0.27861
lymphocytic leukemia	PVT1	0.2786
cardiomyopathy	PVT1	0.2786
psoriasis	ATP6V1G2-DDX39B	0.27808
adenocarcinoma	ATP6V1G2-DDX39B	0.27808
Human Dilated Cardiomyopathy	ATP6V1G2-DDX39B	0.27807
cardiomyopathy	ATP6V1G2-DDX39B	0.27806
lymphocytic leukemia	ATP6V1G2-DDX39B	0.27805
myeloma	PVT1	0.27721
hepatocelluar carcinoma	SOX2-OT	0.27707
Spinocerebellar ataxia type 7	ATXN8OS	0.27706
diabetic nephropathy	MEG3	0.2766
Human Dilated Cardiomyopathy	PANDAR	0.27539
adenocarcinoma	PANDAR	0.27539
psoriasis	PANDAR	0.27538
HCV	PANDAR	0.27537
cardiomyopathy	PANDAR	0.27537
lymphocytic leukemia	PANDAR	0.27536
colon cancer	XIST	0.27483
gastric cancer	DSCAM-AS1	0.27439
prostat	WRAP53	0.27376
Human Dilated Cardiomyopathy	WRAP53	0.2737
adenocarcinoma	WRAP53	0.27368
psoriasis	WRAP53	0.27368
cardiomyopathy	WRAP53	0.27366
HCV	WRAP53	0.27365
lymphocytic leukemia	WRAP53	0.27365
adenocarcinoma	UCA1	0.27307
psoriasis	UCA1	0.27307
Human Dilated Cardiomyopathy	UCA1	0.27306
cardiomyopathy	UCA1	0.27305
HCV	UCA1	0.27305
lymphocytic leukemia	UCA1	0.27304
Human Dilated Cardiomyopathy	IGF2-AS	0.27282
Human Dilated Cardiomyopathy	H19	0.27282
psoriasis	H19	0.27281
psoriasis	IGF2-AS	0.27281
adenocarcinoma	IGF2-AS	0.27279
adenocarcinoma	H19	0.27279
cardiomyopathy	IGF2-AS	0.27278
cardiomyopathy	H19	0.27278
HCV	H19	0.27277
HCV	IGF2-AS	0.27277
lymphocytic leukemia	H19	0.27277
lymphocytic leukemia	IGF2-AS	0.27277
adenocarcinoma	SRA1	0.27269
psoriasis	SRA1	0.27268
type 1 diabetes	H19	0.27268
lymphocytic leukemia	SRA1	0.27266
HCV	SRA1	0.27266
adenocarcinoma	DSCAM-AS1	0.27265
psoriasis	DSCAM-AS1	0.27265
Human Dilated Cardiomyopathy	DSCAM-AS1	0.27264
lymphocytic leukemia	DSCAM-AS1	0.27264
HCV	DSCAM-AS1	0.27264
cardiomyopathy	DSCAM-AS1	0.27263
adenocarcinoma	FOXCUT	0.2726
psoriasis	FOXCUT	0.27259
Human Dilated Cardiomyopathy	FOXCUT	0.27259
lymphocytic leukemia	FOXCUT	0.27257
HCV	FOXCUT	0.27257
cardiomyopathy	FOXCUT	0.27257
nonfunctioning pituitary adenomas	HOTAIR	0.27211
psoriasis	HIF1A-AS2	0.27211
adenocarcinoma	HIF1A-AS2	0.27209
HCV	HIF1A-AS2	0.27209
cardiomyopathy	HIF1A-AS2	0.27208
Human Dilated Cardiomyopathy	HIF1A-AS2	0.27208
lymphocytic leukemia	HIF1A-AS2	0.27208
bipolar disorder	MIAT	0.27205
adenocarcinoma	CDKN2B-AS1	0.2715
HCV	CDKN2B-AS1	0.2715
psoriasis	CDKN2B-AS1	0.27149
lymphocytic leukemia	CDKN2B-AS1	0.27149
Human Dilated Cardiomyopathy	CDKN2B-AS1	0.27149
cardiomyopathy	CDKN2B-AS1	0.27149
papillary thyroid carcinoma	GAS5	0.27149
liver cancer	SOX2-OT	0.27129
psoriasis	MIAT	0.27077
Human Dilated Cardiomyopathy	MIAT	0.27076
adenocarcinoma	MIAT	0.27076
HCV	MIAT	0.27075
lymphocytic leukemia	MIAT	0.27073
cardiomyopathy	MIAT	0.27073
Human Dilated Cardiomyopathy	PRINS	0.27059
cardiomyopathy	PRINS	0.27059
adenocarcinoma	PRINS	0.27059
lymphocytic leukemia	PRINS	0.27059
HCV	PRINS	0.27059
psoriasis	NAMA	0.27027
adenocarcinoma	NAMA	0.27026
Human Dilated Cardiomyopathy	NAMA	0.27026
HCV	NAMA	0.27025
cardiomyopathy	NAMA	0.27025
lymphocytic leukemia	NAMA	0.27025
cardiomyopathy	BPESC1	0.27013
psoriasis	BPESC1	0.27013
adenocarcinoma	BPESC1	0.27013
lymphocytic leukemia	BPESC1	0.27013
HCV	BPESC1	0.27013
Human Dilated Cardiomyopathy	BPESC1	0.27012
adenocarcinoma	CECR3	0.26994
psoriasis	CECR3	0.26993
Human Dilated Cardiomyopathy	CECR3	0.26993
HCV	CECR3	0.26992
cardiomyopathy	CECR3	0.26992
lymphocytic leukemia	CECR3	0.26992
cervical cancer	UCA1	0.26992
psoriasis	HCP5	0.26953
cardiomyopathy	HCP5	0.26952
HCV	HCP5	0.26952
Human Dilated Cardiomyopathy	HCP5	0.26952
adenocarcinoma	HCP5	0.26952
lymphocytic leukemia	HCP5	0.26951
adenocarcinoma	ATXN8OS	0.26919
Human Dilated Cardiomyopathy	ATXN8OS	0.26919
cardiomyopathy	ATXN8OS	0.26919
psoriasis	ATXN8OS	0.26919
HCV	ATXN8OS	0.26919
lymphocytic leukemia	ATXN8OS	0.26919
renal cell carcinoma	CCAT2	0.26907
adenocarcinoma	ESRG	0.2686
psoriasis	ESRG	0.2686
Human Dilated Cardiomyopathy	ESRG	0.2686
lymphocytic leukemia	ESRG	0.26859
psoriasis	DNM3OS	0.26859
HCV	ESRG	0.26859
cardiomyopathy	ESRG	0.26859
adenocarcinoma	DNM3OS	0.26858
Human Dilated Cardiomyopathy	DNM3OS	0.26857
HCV	DNM3OS	0.26855
lymphocytic leukemia	DNM3OS	0.26852
cardiomyopathy	DNM3OS	0.26851
lymphocytic leukemia	PTENP1	0.26849
HCV	DISC2	0.26849
lymphocytic leukemia	DISC2	0.26849
HCV	PTENP1	0.26849
cardiomyopathy	DISC2	0.26848
psoriasis	DISC2	0.26848
cardiomyopathy	PTENP1	0.26848
psoriasis	PTENP1	0.26848
cardiomyopathy	HAR1B	0.26847
HCV	HAR1B	0.26847
psoriasis	HAR1B	0.26847
Human Dilated Cardiomyopathy	DISC2	0.26847
adenocarcinoma	HAR1B	0.26847
Human Dilated Cardiomyopathy	HAR1B	0.26847
Human Dilated Cardiomyopathy	PTENP1	0.26847
lymphocytic leukemia	HAR1B	0.26847
adenocarcinoma	PTENP1	0.26846
adenocarcinoma	DISC2	0.26846
adenocarcinoma	DGCR5	0.26834
psoriasis	DGCR5	0.26834
cardiomyopathy	DGCR5	0.26834
Human Dilated Cardiomyopathy	DGCR5	0.26834
lymphocytic leukemia	DGCR5	0.26833
HCV	DGCR5	0.26833
psoriasis	SNHG16	0.26827
psoriasis	LSINCT5	0.26826
cardiomyopathy	LSINCT5	0.26826
adenocarcinoma	LSINCT5	0.26826
psoriasis	MIR17HG	0.26826
Human Dilated Cardiomyopathy	SNHG16	0.26826
HCV	LSINCT5	0.26826
HCV	SNHG16	0.26826
cardiomyopathy	SNHG16	0.26826
adenocarcinoma	SNHG16	0.26826
lymphocytic leukemia	SNHG16	0.26825
adenocarcinoma	MIR17HG	0.26825
lymphocytic leukemia	LSINCT5	0.26825
Human Dilated Cardiomyopathy	MIR17HG	0.26825
Human Dilated Cardiomyopathy	LSINCT5	0.26825
lymphocytic leukemia	MIR17HG	0.26824
cardiomyopathy	MIR17HG	0.26824
HCV	MIR17HG	0.26824
psoriasis	PCAT1	0.26813
Human Dilated Cardiomyopathy	PCAT1	0.26812
lymphocytic leukemia	PCAT1	0.26812
adenocarcinoma	PCAT1	0.26812
psoriasis	TERC	0.26812
HCV	PCAT1	0.26812
lymphocytic leukemia	TERC	0.26811
HCV	TERC	0.26811
cardiomyopathy	TERC	0.26811
cardiomyopathy	PCAT1	0.26811
adenocarcinoma	TERC	0.26811
Human Dilated Cardiomyopathy	TERC	0.26811
Human Dilated Cardiomyopathy	CECR9	0.26809
psoriasis	CECR9	0.26809
adenocarcinoma	CECR9	0.26808
lymphocytic leukemia	CECR9	0.26807
HCV	CECR9	0.26807
cardiomyopathy	CECR9	0.26807
psoriasis	MIR31HG	0.26803
adenocarcinoma	MIR31HG	0.26803
HCV	MIR31HG	0.26802
Human Dilated Cardiomyopathy	C1QTNF9B-AS1	0.26802
adenocarcinoma	C1QTNF9B-AS1	0.26802
lymphocytic leukemia	MIR31HG	0.26802
Human Dilated Cardiomyopathy	MIR31HG	0.26802
cardiomyopathy	MIR31HG	0.26802
psoriasis	C1QTNF9B-AS1	0.26802
cardiomyopathy	C1QTNF9B-AS1	0.26802
lymphocytic leukemia	C1QTNF9B-AS1	0.26802
HCV	C1QTNF9B-AS1	0.26802
psoriasis	DAOA-AS1	0.26765
Human Dilated Cardiomyopathy	DAOA-AS1	0.26764
adenocarcinoma	DAOA-AS1	0.26764
cardiomyopathy	DAOA-AS1	0.26764
lymphocytic leukemia	DAOA-AS1	0.26764
HCV	DAOA-AS1	0.26764
adenocarcinoma	TDRG1	0.26763
lymphocytic leukemia	TDRG1	0.26763
HCV	TDRG1	0.26763
psoriasis	TDRG1	0.26763
cardiomyopathy	TDRG1	0.26763
Human Dilated Cardiomyopathy	TDRG1	0.26763
psoriasis	7SK	0.2675
adenocarcinoma	7SK	0.26749
HCV	7SK	0.26749
Human Dilated Cardiomyopathy	7SK	0.26749
cardiomyopathy	7SK	0.26749
lymphocytic leukemia	7SK	0.26748
HCV	SNHG3	0.26745
cardiomyopathy	SNHG3	0.26745
psoriasis	SNHG3	0.26745
adenocarcinoma	SNHG3	0.26745
lymphocytic leukemia	MINA	0.26744
Human Dilated Cardiomyopathy	SNHG3	0.26744
adenocarcinoma	MINA	0.26744
lymphocytic leukemia	SNHG3	0.26744
psoriasis	MINA	0.26744
HCV	MINA	0.26744
cardiomyopathy	MINA	0.26744
Human Dilated Cardiomyopathy	MINA	0.26744
Human Dilated Cardiomyopathy	WT1-AS	0.26742
adenocarcinoma	WT1-AS	0.26741
psoriasis	WT1-AS	0.26741
lymphocytic leukemia	WT1-AS	0.2674
HCV	WT1-AS	0.2674
cardiomyopathy	WT1-AS	0.2674
psoriasis	KCNQ1OT1	0.26736
HCV	KCNQ1OT1	0.26735
adenocarcinoma	KCNQ1OT1	0.26734
cardiomyopathy	KCNQ1OT1	0.26734
Human Dilated Cardiomyopathy	KCNQ1OT1	0.26733
lymphocytic leukemia	KCNQ1OT1	0.26733
HCV	CCDC26	0.26728
adenocarcinoma	CCDC26	0.26728
cardiomyopathy	CCDC26	0.26728
lymphocytic leukemia	CCDC26	0.26728
psoriasis	CCDC26	0.26728
Human Dilated Cardiomyopathy	CCDC26	0.26728
cardiomyopathy	CASC2	0.26705
psoriasis	CASC2	0.26705
lymphocytic leukemia	CASC2	0.26705
adenocarcinoma	CASC2	0.26704
HCV	CASC2	0.26704
Human Dilated Cardiomyopathy	CASC2	0.26704
adenocarcinoma	BC040587	0.26685
psoriasis	BC040587	0.26685
HCV	BC040587	0.26684
Human Dilated Cardiomyopathy	BC040587	0.26684
lymphocytic leukemia	BC040587	0.26682
cardiomyopathy	BC040587	0.26682
cardiomyopathy	BDNF-AS	0.26672
HCV	BDNF-AS	0.26672
HCV	MIR155HG	0.26672
psoriasis	MIR155HG	0.26672
adenocarcinoma	BDNF-AS	0.26672
Human Dilated Cardiomyopathy	BDNF-AS	0.26672
lymphocytic leukemia	BDNF-AS	0.26672
psoriasis	BDNF-AS	0.26672
lymphocytic leukemia	MIR155HG	0.26671
adenocarcinoma	MIR155HG	0.26671
cardiomyopathy	MIR155HG	0.26671
Human Dilated Cardiomyopathy	MIR155HG	0.26671
psoriasis	HNF1A-AS1	0.26671
adenocarcinoma	MALAT1	0.2667
Human Dilated Cardiomyopathy	HNF1A-AS1	0.2667
HCV	HNF1A-AS1	0.2667
psoriasis	MALAT1	0.2667
cardiomyopathy	HNF1A-AS1	0.2667
lymphocytic leukemia	HNF1A-AS1	0.2667
Human Dilated Cardiomyopathy	MALAT1	0.26669
HCV	MALAT1	0.26668
lymphocytic leukemia	MALAT1	0.26665
cardiomyopathy	MALAT1	0.26664
psoriasis	TRAF3IP2-AS1	0.26659
adenocarcinoma	TRAF3IP2-AS1	0.26658
lymphocytic leukemia	TRAF3IP2-AS1	0.26658
HCV	TRAF3IP2-AS1	0.26658
Human Dilated Cardiomyopathy	TRAF3IP2-AS1	0.26658
cardiomyopathy	TRAF3IP2-AS1	0.26657
psoriasis	MAP3K14	0.26654
HCV	MAP3K14	0.26653
Human Dilated Cardiomyopathy	MAP3K14	0.26653
adenocarcinoma	MAP3K14	0.26653
cardiomyopathy	MAP3K14	0.26653
lymphocytic leukemia	MAP3K14	0.26652
psoriasis	LINC00261	0.26648
adenocarcinoma	LINC00261	0.26648
cardiomyopathy	LINC00261	0.26647
lymphocytic leukemia	LINC00261	0.26647
HCV	LINC00261	0.26647
Human Dilated Cardiomyopathy	LINC00261	0.26647
psoriasis	MESTIT1	0.26637
HCV	MESTIT1	0.26636
Human Dilated Cardiomyopathy	MESTIT1	0.26636
cardiomyopathy	MESTIT1	0.26636
lymphocytic leukemia	MESTIT1	0.26636
adenocarcinoma	MESTIT1	0.26636
psoriasis	SNHG11	0.26616
Human Dilated Cardiomyopathy	SNHG11	0.26616
cardiomyopathy	SNHG11	0.26616
lymphocytic leukemia	SNHG11	0.26616
adenocarcinoma	SNHG11	0.26616
HCV	SNHG11	0.26616
cardiomyopathy	PDZRN3-AS1	0.26607
lymphocytic leukemia	PDZRN3-AS1	0.26607
HCV	PDZRN3-AS1	0.26607
Human Dilated Cardiomyopathy	PDZRN3-AS1	0.26607
adenocarcinoma	PDZRN3-AS1	0.26607
psoriasis	PDZRN3-AS1	0.26607
cardiomyopathy	BOK-AS1	0.266
HCV	BOK-AS1	0.266
adenocarcinoma	BOK-AS1	0.266
psoriasis	BOK-AS1	0.266
Human Dilated Cardiomyopathy	BOK-AS1	0.266
lymphocytic leukemia	BOK-AS1	0.26599
Human Dilated Cardiomyopathy	MYCNOS	0.26594
adenocarcinoma	MYCNOS	0.26594
HCV	MYCNOS	0.26594
psoriasis	MYCNOS	0.26594
cardiomyopathy	MYCNOS	0.26594
lymphocytic leukemia	MYCNOS	0.26594
adenocarcinoma	HAR1A	0.26587
HCV	LINC00152	0.26587
psoriasis	HAR1A	0.26587
adenocarcinoma	LINC00152	0.26587
psoriasis	LINC00152	0.26587
cardiomyopathy	HAR1A	0.26586
HCV	HAR1A	0.26586
lymphocytic leukemia	HAR1A	0.26586
cardiomyopathy	LINC00152	0.26586
Human Dilated Cardiomyopathy	HAR1A	0.26586
Human Dilated Cardiomyopathy	LINC00152	0.26586
lymphocytic leukemia	LINC00152	0.26586
acute myeloid leukemia	PVT1	0.2658
psoriasis	CCAT1	0.26574
HCV	CCAT1	0.26573
psoriasis	DAPK1	0.26573
lymphocytic leukemia	CCAT1	0.26573
Human Dilated Cardiomyopathy	CCAT1	0.26573
psoriasis	MNX1-AS1	0.26573
cardiomyopathy	CCAT1	0.26573
adenocarcinoma	CCAT1	0.26573
psoriasis	AFAP1-AS1	0.26573
adenocarcinoma	MNX1-AS1	0.26572
Human Dilated Cardiomyopathy	MNX1-AS1	0.26572
Human Dilated Cardiomyopathy	DAPK1	0.26572
adenocarcinoma	DAPK1	0.26572
Human Dilated Cardiomyopathy	AFAP1-AS1	0.26572
adenocarcinoma	AFAP1-AS1	0.26572
cardiomyopathy	DAPK1	0.26571
cardiomyopathy	CRNDE	0.26571
lymphocytic leukemia	MNX1-AS1	0.26571
psoriasis	CRNDE	0.26571
HCV	MNX1-AS1	0.26571
Human Dilated Cardiomyopathy	CRNDE	0.26571
HCV	CRNDE	0.26571
lymphocytic leukemia	AFAP1-AS1	0.26571
cardiomyopathy	MNX1-AS1	0.26571
adenocarcinoma	CRNDE	0.26571
cardiomyopathy	AFAP1-AS1	0.26571
HCV	AFAP1-AS1	0.26571
lymphocytic leukemia	DAPK1	0.26571
lymphocytic leukemia	CRNDE	0.26571
HCV	DAPK1	0.26571
adenocarcinoma	HULC	0.26568
HCV	HULC	0.26568
psoriasis	HULC	0.26568
cardiomyopathy	HULC	0.26567
lymphocytic leukemia	MIR100HG	0.26567
cardiomyopathy	MIR100HG	0.26567
Human Dilated Cardiomyopathy	HULC	0.26567
lymphocytic leukemia	HULC	0.26567
psoriasis	MIR100HG	0.26567
adenocarcinoma	MIR100HG	0.26566
Human Dilated Cardiomyopathy	MIR100HG	0.26566
HCV	MIR100HG	0.26566
HCV	CCAT2	0.26561
adenocarcinoma	CCAT2	0.26561
Human Dilated Cardiomyopathy	CCAT2	0.26561
psoriasis	CCAT2	0.26561
lymphocytic leukemia	CCAT2	0.26561
cardiomyopathy	CCAT2	0.26561
psoriasis	ZFAT-AS1	0.26559
adenocarcinoma	ZFAT-AS1	0.26559
cardiomyopathy	ZFAT-AS1	0.26558
lymphocytic leukemia	ZFAT-AS1	0.26558
Human Dilated Cardiomyopathy	ZFAT-AS1	0.26558
HCV	ZFAT-AS1	0.26558
Human Dilated Cardiomyopathy	LINC00271	0.26549
lymphocytic leukemia	LINC00271	0.26549
cardiomyopathy	LINC00271	0.26549
adenocarcinoma	LINC00271	0.26549
HCV	LINC00271	0.26549
psoriasis	LINC00271	0.26549
psoriasis	PCGEM1	0.26548
cardiomyopathy	PCGEM1	0.26547
HCV	PCGEM1	0.26547
lymphocytic leukemia	PCGEM1	0.26547
Human Dilated Cardiomyopathy	PCGEM1	0.26547
adenocarcinoma	PCGEM1	0.26547
psoriasis	HYMAI	0.26544
adenocarcinoma	HYMAI	0.26544
Human Dilated Cardiomyopathy	ZFAS1	0.26543
lymphocytic leukemia	ZFAS1	0.26543
HCV	ZFAS1	0.26543
cardiomyopathy	HYMAI	0.26543
Human Dilated Cardiomyopathy	HYMAI	0.26543
lymphocytic leukemia	HYMAI	0.26543
adenocarcinoma	ZFAS1	0.26543
HCV	HYMAI	0.26543
psoriasis	ZFAS1	0.26543
cardiomyopathy	ZFAS1	0.26543
Human Dilated Cardiomyopathy	GHET1	0.26536
adenocarcinoma	GHET1	0.26536
psoriasis	GHET1	0.26536
lymphocytic leukemia	GHET1	0.26536
HCV	GHET1	0.26536
cardiomyopathy	GHET1	0.26535
HCV	EPB41L4A-AS1	0.26534
adenocarcinoma	EPB41L4A-AS1	0.26534
psoriasis	EPB41L4A-AS1	0.26534
Human Dilated Cardiomyopathy	EPB41L4A-AS1	0.26534
cardiomyopathy	EPB41L4A-AS1	0.26534
lymphocytic leukemia	EPB41L4A-AS1	0.26533
lymphocytic leukemia	PPP3CB	0.2652
HCV	PPP3CB	0.2652
Human Dilated Cardiomyopathy	PPP3CB	0.2652
cardiomyopathy	PPP3CB	0.2652
adenocarcinoma	PPP3CB	0.2652
psoriasis	PPP3CB	0.2652
adenocarcinoma	NEAT1	0.26519
psoriasis	NEAT1	0.26519
adenocarcinoma	XIST	0.26519
psoriasis	XIST	0.26519
Human Dilated Cardiomyopathy	LINC00032	0.26518
Human Dilated Cardiomyopathy	XIST	0.26518
cardiomyopathy	LINC00032	0.26518
psoriasis	LINC00032	0.26518
adenocarcinoma	LINC00032	0.26518
HCV	LINC00032	0.26518
lymphocytic leukemia	LINC00032	0.26518
Human Dilated Cardiomyopathy	NEAT1	0.26518
HCV	TUSC7	0.26517
psoriasis	TUSC7	0.26517
Human Dilated Cardiomyopathy	TUSC7	0.26517
cardiomyopathy	TUSC7	0.26517
HCV	NEAT1	0.26517
adenocarcinoma	TUSC7	0.26517
HCV	XIST	0.26517
lymphocytic leukemia	TUSC7	0.26517
cardiomyopathy	SNHG4	0.26516
psoriasis	SNHG4	0.26516
Human Dilated Cardiomyopathy	SNHG4	0.26516
lymphocytic leukemia	NEAT1	0.26516
lymphocytic leukemia	XIST	0.26516
cardiomyopathy	XIST	0.26516
lymphocytic leukemia	SNHG4	0.26516
HCV	SNHG4	0.26516
cardiomyopathy	NEAT1	0.26516
adenocarcinoma	SNHG4	0.26516
Human Dilated Cardiomyopathy	HIF1A-AS1	0.26513
HCV	HIF1A-AS1	0.26513
adenocarcinoma	HIF1A-AS1	0.26513
psoriasis	HIF1A-AS1	0.26513
lymphocytic leukemia	HIF1A-AS1	0.26512
cardiomyopathy	HIF1A-AS1	0.26512
nonfunctioning pituitary adenomas	H19	0.2651
psoriasis	SPRY4-IT1	0.26509
HCV	SPRY4-IT1	0.26508
adenocarcinoma	SPRY4-IT1	0.26508
lymphocytic leukemia	SPRY4-IT1	0.26508
Human Dilated Cardiomyopathy	SPRY4-IT1	0.26508
cardiomyopathy	SPRY4-IT1	0.26507
psoriasis	NPTN-IT1	0.26503
HCV	NPTN-IT1	0.26502
Human Dilated Cardiomyopathy	NPTN-IT1	0.26502
adenocarcinoma	NPTN-IT1	0.26502
psoriasis	NRON	0.26502
lymphocytic leukemia	NPTN-IT1	0.26502
cardiomyopathy	NPTN-IT1	0.26502
cardiomyopathy	NRON	0.26501
HCV	NRON	0.26501
lymphocytic leukemia	NRON	0.26501
adenocarcinoma	NRON	0.26501
Human Dilated Cardiomyopathy	NRON	0.26501
cardiomyopathy	PCA3	0.26499
HCV	PCA3	0.26499
lymphocytic leukemia	PCA3	0.26499
psoriasis	PCA3	0.26499
adenocarcinoma	PCA3	0.26499
Human Dilated Cardiomyopathy	PCA3	0.26499
cardiomyopathy	PSORS1C3	0.26498
HCV	PSORS1C3	0.26498
adenocarcinoma	PSORS1C3	0.26498
Human Dilated Cardiomyopathy	PSORS1C3	0.26498
lymphocytic leukemia	PSORS1C3	0.26498
lymphocytic leukemia	LINC00162	0.26497
psoriasis	LINC00162	0.26497
adenocarcinoma	LINC00162	0.26497
Human Dilated Cardiomyopathy	LINC00162	0.26497
HCV	LINC00162	0.26497
cardiomyopathy	LINC00162	0.26497
Human Dilated Cardiomyopathy	ADAMTS9-AS2	0.26493
adenocarcinoma	ADAMTS9-AS2	0.26493
psoriasis	ADAMTS9-AS2	0.26493
HCV	ADAMTS9-AS2	0.26493
lymphocytic leukemia	ADAMTS9-AS2	0.26493
cardiomyopathy	ADAMTS9-AS2	0.26492
psoriasis	DLEU1	0.26492
cardiomyopathy	DLEU1	0.26491
HCV	DLEU1	0.26491
lymphocytic leukemia	DLEU1	0.26491
adenocarcinoma	DLEU1	0.26491
Human Dilated Cardiomyopathy	DLEU1	0.26491
lymphocytic leukemia	CHL1-AS2	0.2649
HCV	CHL1-AS2	0.2649
Human Dilated Cardiomyopathy	CHL1-AS2	0.2649
cardiomyopathy	CHL1-AS2	0.2649
psoriasis	CHL1-AS2	0.2649
adenocarcinoma	CHL1-AS2	0.2649
adenocarcinoma	SNHG5	0.26488
psoriasis	SNHG5	0.26488
lymphocytic leukemia	SNHG5	0.26487
HCV	SNHG5	0.26487
Human Dilated Cardiomyopathy	SNHG5	0.26487
cardiomyopathy	SNHG5	0.26487
psoriasis	DLX6-AS1	0.26479
adenocarcinoma	DLX6-AS1	0.26479
HCV	DLX6-AS1	0.26479
lymphocytic leukemia	DLX6-AS1	0.26479
cardiomyopathy	DLX6-AS1	0.26478
Human Dilated Cardiomyopathy	DLX6-AS1	0.26478
cardiomyopathy	GNAS-AS1	0.26476
Human Dilated Cardiomyopathy	GNAS-AS1	0.26476
adenocarcinoma	GNAS-AS1	0.26476
HCV	GNAS-AS1	0.26476
psoriasis	GNAS-AS1	0.26476
lymphocytic leukemia	GNAS-AS1	0.26476
psoriasis	BCAR4	0.26458
adenocarcinoma	BANCR	0.26458
psoriasis	BANCR	0.26458
adenocarcinoma	BCAR4	0.26458
HCV	BANCR	0.26457
cardiomyopathy	BCAR4	0.26457
HCV	BCAR4	0.26457
Human Dilated Cardiomyopathy	BCAR4	0.26457
cardiomyopathy	BANCR	0.26457
Human Dilated Cardiomyopathy	BANCR	0.26457
lymphocytic leukemia	BANCR	0.26457
lymphocytic leukemia	BCAR4	0.26457
psoriasis	CBR3-AS1	0.26454
HCV	CBR3-AS1	0.26453
cardiomyopathy	CBR3-AS1	0.26453
Human Dilated Cardiomyopathy	CBR3-AS1	0.26453
adenocarcinoma	CBR3-AS1	0.26453
lymphocytic leukemia	CBR3-AS1	0.26453
cardiomyopathy	RMST	0.26451
psoriasis	RMST	0.26451
lymphocytic leukemia	RMST	0.26451
HCV	RMST	0.26451
Human Dilated Cardiomyopathy	RMST	0.26451
adenocarcinoma	RMST	0.26451
psoriasis	GAS5	0.2645
lymphocytic leukemia	GAS5	0.26449
adenocarcinoma	GAS5	0.26449
Human Dilated Cardiomyopathy	GAS5	0.26449
cardiomyopathy	GAS5	0.26449
HCV	GAS5	0.26449
psoriasis	KCNQ1DN	0.26445
Human Dilated Cardiomyopathy	KCNQ1DN	0.26445
cardiomyopathy	KCNQ1DN	0.26445
lymphocytic leukemia	KCNQ1DN	0.26445
adenocarcinoma	KCNQ1DN	0.26445
HCV	KCNQ1DN	0.26445
psoriasis	RPL34-AS1	0.26443
adenocarcinoma	RPL34-AS1	0.26443
psoriasis	SCAANT1	0.26443
Human Dilated Cardiomyopathy	RPL34-AS1	0.26443
lymphocytic leukemia	RPL34-AS1	0.26443
cardiomyopathy	RPL34-AS1	0.26443
HCV	RPL34-AS1	0.26443
psoriasis	BCYRN1	0.26443
HCV	SCAANT1	0.26442
adenocarcinoma	BCYRN1	0.26442
adenocarcinoma	SCAANT1	0.26442
Human Dilated Cardiomyopathy	BCYRN1	0.26442
cardiomyopathy	BCYRN1	0.26442
Human Dilated Cardiomyopathy	SCAANT1	0.26442
lymphocytic leukemia	SCAANT1	0.26442
cardiomyopathy	SCAANT1	0.26442
HCV	BCYRN1	0.26442
lymphocytic leukemia	BCYRN1	0.26442
adenocarcinoma	BACE1-AS	0.26437
psoriasis	BACE1-AS	0.26437
cardiomyopathy	BACE1-AS	0.26436
Human Dilated Cardiomyopathy	BACE1-AS	0.26436
HCV	BACE1-AS	0.26436
lymphocytic leukemia	BACE1-AS	0.26436
HCV	DMPK	0.26432
lymphocytic leukemia	DMPK	0.26432
cardiomyopathy	DMPK	0.26432
Human Dilated Cardiomyopathy	DMPK	0.26432
psoriasis	DMPK	0.26432
adenocarcinoma	DMPK	0.26432
adenocarcinoma	TUG1	0.2643
psoriasis	TUG1	0.2643
HCV	TUG1	0.26429
Human Dilated Cardiomyopathy	TUG1	0.26429
cardiomyopathy	TUG1	0.26428
lymphocytic leukemia	TUG1	0.26428
psoriasis	DANCR	0.26425
Human Dilated Cardiomyopathy	DANCR	0.26425
HCV	DANCR	0.26425
adenocarcinoma	DANCR	0.26425
lymphocytic leukemia	DANCR	0.26425
cardiomyopathy	DANCR	0.26425
adenocarcinoma	SOX2-OT	0.26421
HCV	SOX2-OT	0.26421
cardiomyopathy	SOX2-OT	0.26421
Human Dilated Cardiomyopathy	SOX2-OT	0.26421
lymphocytic leukemia	SOX2-OT	0.26421
psoriasis	SOX2-OT	0.26421
cardiomyopathy	IFNG-AS1	0.26418
psoriasis	IFNG-AS1	0.26418
lymphocytic leukemia	IFNG-AS1	0.26418
HCV	IFNG-AS1	0.26418
Human Dilated Cardiomyopathy	IFNG-AS1	0.26418
adenocarcinoma	IFNG-AS1	0.26418
psoriasis	TCL6	0.26402
Human Dilated Cardiomyopathy	TCL6	0.26401
cardiomyopathy	TCL6	0.26401
HCV	TCL6	0.26401
adenocarcinoma	TCL6	0.26401
lymphocytic leukemia	TCL6	0.26401
HCV	PISRT1	0.264
Human Dilated Cardiomyopathy	PISRT1	0.264
lymphocytic leukemia	PISRT1	0.264
psoriasis	PISRT1	0.264
adenocarcinoma	PISRT1	0.264
cardiomyopathy	PISRT1	0.264
Human Dilated Cardiomyopathy	RRP1B	0.26393
adenocarcinoma	RRP1B	0.26393
HCV	RRP1B	0.26393
psoriasis	RRP1B	0.26393
lymphocytic leukemia	RRP1B	0.26392
cardiomyopathy	RRP1B	0.26392
breast cancer	DNM3OS	0.2639
psoriasis	MKRN3-AS1	0.26389
cardiomyopathy	MKRN3-AS1	0.26389
adenocarcinoma	MKRN3-AS1	0.26389
Human Dilated Cardiomyopathy	MKRN3-AS1	0.26389
lymphocytic leukemia	MKRN3-AS1	0.26389
HCV	MKRN3-AS1	0.26389
Beckwith-Wiedemann syndrome	IGF2-AS	0.26319
adenocarcinoma	HOTTIP	0.26305
lymphocytic leukemia	HOTTIP	0.26305
cardiomyopathy	HOTTIP	0.26305
Human Dilated Cardiomyopathy	HOTTIP	0.26305
psoriasis	HOTTIP	0.26305
HCV	HOTTIP	0.26305
papillary thyroid carcinoma	PVT1	0.26302
cardiomyopathy	PINK1-AS	0.26295
psoriasis	PINK1-AS	0.26295
HCV	PINK1-AS	0.26295
lymphocytic leukemia	PINK1-AS	0.26295
adenocarcinoma	PINK1-AS	0.26295
Human Dilated Cardiomyopathy	PINK1-AS	0.26295
pre-eclampsia	IGF2-AS	0.26294
cervical cancer	DNM3OS	0.26229
choricarcinoma	PVT1	0.26198
renal cell carcinoma	SNHG16	0.26192
Diabetes	HOTAIR	0.26123
hepatocellular carcinoma	FOXCUT	0.26096
colorectal cancer	DNM3OS	0.26087
cancer	FOXCUT	0.2593
non-small cell lung cancer	SPRY4-IT1	0.25883
dilated cardiomyopathy	MALAT1	0.25881
myeloma	TUG1	0.25791
hepatocelluar carcinoma	GAS5	0.25771
cancer	DNM3OS	0.25726
gallbladder cancer	DNM3OS	0.25609
kidney cancer	IGF2-AS	0.25576
esophageal squamous cell carcinoma	MEG3	0.2553
embryonal carcinoma	CDKN2B-AS1	0.25479
squamous carcinoma	HOTAIR	0.25393
bipolar disorder	MEG3	0.25276
liver cancer	GAS5	0.25259
ovarian cancer	TUG1	0.2516
renal cell carcinoma	CCAT1	0.25001
gastric cancer	DNM3OS	0.24966
non-small cell lung cancer	UCA1	0.24836
cardiac hypertrophy	CDKN2B-AS1	0.24817
papillary thyroid carcinoma	DNM3OS	0.24778
melanoma	MEG3	0.24739
osteosarcoma	HOTAIR	0.24724
colon cancer	DNM3OS	0.24671
clear cell renal cell carcinoma	HOTAIR	0.24667
liver cancer	DNM3OS	0.24617
non-small cell lung cancer	SRA1	0.24551
pancreatic cancer	MEG3	0.24434
renal cell carcinoma	DNM3OS	0.24387
cancer	BC040587	0.24288
liver cancer	PANDAR	0.24211
breast cancer	CCAT1	0.2421
hepatocelluar carcinoma	WRAP53	0.24194
bladder cancer	BANCR	0.24128
liver cancer	UCA1	0.24099
choricarcinoma	IGF2-AS	0.23949
melanoma	DNM3OS	0.23935
panic disorder	MEG3	0.23931
squamous carcinoma	CDKN2B-AS1	0.23846
glioblastoma	DNM3OS	0.23845
gastric cancer	SRA1	0.23844
Wilms tumor	WRAP53	0.23797
carcinoma	CDKN2B-AS1	0.23795
schizophrenia	PTENP1	0.23718
decreased myogenesis	MEG3	0.23708
tongue squamous cell carcinomas	PVT1	0.23672
squamous carcinoma	H19	0.23569
hepatocelluar carcinoma	DANCR	0.23531
lung adenocarcinoma	DNM3OS	0.23453
tumor	DNM3OS	0.23448
carcinoma	HOTAIR	0.23442
tongue squamous cell carcinomas	HOTAIR	0.23387
oesophageal adenocarcinoma	H19	0.23352
dilated cardiomyopathy	MEG3	0.23331
carcinoma	H19	0.23286
prostate cancer	IGF2-AS	0.23281
esophageal squamous cell carcinoma	PVT1	0.23244
choricarcinoma	GAS5	0.23213
tongue squamous cell carcinomas	MEG3	0.23199
prostate cancer	PANDAR	0.23199
Pituitary adenoma	IGF2-AS	0.2317
panic disorder	HOTAIR	0.23117
hepatocelluar carcinoma	ZFAS1	0.23065
gastric cancer	MIR17HG	0.23047
hepatocellular carcinoma	SRA1	0.23039
renal cell carcinoma	TUG1	0.23006
renal cell carcinoma (RCC)	HOTAIR	0.22998
liver cancer	DANCR	0.22949
nasopharyngeal carcinoma	DNM3OS	0.22808
colon cancer	TUG1	0.22765
oesophageal adenocarcinoma	CDKN2B-AS1	0.22714
renal cell carcinoma	SPRY4-IT1	0.2269
kidney cancer	PVT1	0.22653
liver cancer	PVT1	0.22623
oesophageal squamous cell carcinoma	H19	0.22609
Meningioma	IGF2-AS	0.22528
pancreas cancer	DNM3OS	0.22486
prostate cancer	DNM3OS	0.22477
colorectal cancer	ATP6V1G2-DDX39B	0.22407
oesophageal squamous cell carcinoma	CDKN2B-AS1	0.22357
lung cancer	GAS5	0.22307
pancreatic cancer	DNM3OS	0.22301
liver cancer	ZFAS1	0.22286
blepharophimosis syndrome	MEG3	0.22223
breast cancer	BANCR	0.22221
gestational choriocarcinoma	MEG3	0.22189
non-functioning pituitary adenoma	MALAT1	0.2216
neuroblastoma	IGF2-AS	0.22149
pancreatic cancer	TUG1	0.22142
colorectal cancer	SRA1	0.22084
familial and sporadic intracranial aneurysms	MEG3	0.22043
heroin abuse	DAOA-AS1	0.22012
kidney cancer	DNM3OS	0.21898
non-small cell lung cancer	FOXCUT	0.21897
hereditary cutaneous malignant melanoma	BANCR	0.21889
coronary heart disease	MEG3	0.2186
laryngeal squamous cell carcinoma	DNM3OS	0.21853
small cell lung cancer	DNM3OS	0.21825
acute myeloid leukemia	MALAT1	0.21777
decreased myogenesis	HOTAIR	0.21747
prostate cancer	SRA1	0.2169
lung adenocarcinoma	H19	0.2167
glioblastoma	MEG3	0.21577
uterus cancer	DNM3OS	0.21462
diabetes mellitus	DNM3OS	0.21448
gastric cancer	MIR155HG	0.21363
Pituitary adenoma	MALAT1	0.21326
glioma	DNM3OS	0.21289
Neurofibromatosis type 1	MEG3	0.2125
clear cell renal cell carcinoma	DNM3OS	0.21237
prostat	DNM3OS	0.21219
panic disorder	MALAT1	0.21089
clear cell renal cell carcinoma	H19	0.21068
gastric cancer	BCAR4	0.2105
Downs syndrome	HOTAIR	0.21038
pancreas cancer	GAS5	0.21
breast cancer	PANDAR	0.20964
gastric cancer	WRAP53	0.20955
gastric cancer	ZFAT-AS1	0.20921
myopia	MEG3	0.20843
renal cell carcinoma	PVT1	0.2083
gastric cancer	FOXCUT	0.20794
endometrial cancer	DNM3OS	0.20788
Pituitary adenoma	PVT1	0.20727
chronic myeloproliferative disorders	IGF2-AS	0.20608
neuroblastoma	HOTAIR	0.20606
neural tube defects	IGF2-AS	0.20601
hyperhomocysteinemia	IGF2-AS	0.20586
growth restriction	IGF2-AS	0.20581
aging	H19	0.20574
adrenocortical carcinomas	IGF2-AS	0.20567
prostate cancer	FOXCUT	0.20567
biparental complete hydatidiform moles	IGF2-AS	0.20557
pheochromocytoma	IGF2-AS	0.20554
germ cell tumor	IGF2-AS	0.20551
Mareks disease	IGF2-AS	0.20547
esophageal cancer	IGF2-AS	0.20541
Wiedemann-Beckwith syndrome	IGF2-AS	0.20536
gestational trophoblastic diseases	IGF2-AS	0.20531
oral squamous cell carcinoma	SRA1	0.20527
hematopoiesis	IGF2-AS	0.20523
infertility	IGF2-AS	0.20515
trophoblastic tumor	IGF2-AS	0.20514
non-small cell lung cancer	BCAR4	0.20513
Medulloblastoma	IGF2-AS	0.205
Mullerian aplasia	IGF2-AS	0.20498
myeloproliferative polycythaemia vera	IGF2-AS	0.20491
hepatocelluar carcinoma	DNM3OS	0.20467
cancer	SRA1	0.20423
acute myeloid leukemia	CDKN2B-AS1	0.20413
dilated cardiomyopathy	HOTAIR	0.2038
renal cell carcinoma (RCC)	H19	0.20372
liver cancer	WRAP53	0.20331
rheumatoid arthritis	MALAT1	0.20285
epithelial ovarian cancer	MALAT1	0.20279
gastrointestinal cancer	MALAT1	0.20278
serous ovarian cancer	MALAT1	0.20276
gastric cancer	PCAT1	0.20106
decreased myogenesis	DNM3OS	0.20105
breast cancer	MNX1-AS1	0.2006
Inclusion body myositis	MEG3	0.19988
breast cancer	FOXCUT	0.19977
non-functioning pituitary adenoma	PVT1	0.1997
Congenital hyperinsulinism	IGF2-AS	0.1995
dilated cardiomyopathy	H19	0.19894
colorectal cancer	WRAP53	0.19827
dilated cardiomyopathy	PVT1	0.19792
aging	MEG3	0.19724
Beckwith-Wiedemann syndrome	MEG3	0.19715
esophageal squamous cell carcinoma	GAS5	0.19613
type 1 diabetes	WRAP53	0.19609
neuroblastoma	DNM3OS	0.19609
cancer	UCA1	0.1957
Prader-Willi syndrome	IGF2-AS	0.19558
lung adenocarcinoma	PVT1	0.1954
cat eye syndrome	DGCR5	0.19534
Burkitts lymphomas	MEG3	0.19531
adolescent idiopathic scoliosis	CDKN2B-AS1	0.19508
Beckwith-Wiedemann syndrome	MALAT1	0.19498
systemic lupus erythaematosus	HOTAIR	0.19491
murine plasmacytomas	MEG3	0.19478
bone diseases	CDKN2B-AS1	0.19474
cleft lip	MEG3	0.19462
renal cell carcinoma	BANCR	0.19456
Hodgkins lymphoma	MEG3	0.19453
nonfunctioning pituitary adenomas	MALAT1	0.19343
breast cancer	WRAP53	0.19289
colorectal cancer	CECR3	0.19265
melanoma	PVT1	0.19263
colorectal cancer	MIR31HG	0.19247
hepatocellular carcinoma	AFAP1-AS1	0.19241
colorectal cancer	NAMA	0.19236
prostate cancer	WRAP53	0.192
bone diseases	MEG3	0.19168
melanoma	DSCAM-AS1	0.19165
Klinefelters syndrome	MALAT1	0.1916
hepatocellular carcinoma	CECR3	0.19122
lung cancer	UCA1	0.1912
tongue squamous cell carcinomas	CDKN2B-AS1	0.19107
colon cancer	IGF2-AS	0.19086
clear cell renal cell carcinoma	PVT1	0.19084
colorectal cancer	HCP5	0.19074
obesity	IGF2-AS	0.19061
cardiac hypertrophy	MEG3	0.19056
systemic lupus erythaematosus	MALAT1	0.19043
pancreas cancer	UCA1	0.19013
colon cancer	HULC	0.18997
Downs syndrome	HCP5	0.18987
pancreatic cancer	HYMAI	0.18777
bipolar disorder	PTENP1	0.18771
papillary thyroid carcinoma	UCA1	0.18751
gastric cancer	NAMA	0.18742
Klinefelters syndrome	H19	0.18723
oesophageal adenocarcinoma	MALAT1	0.18718
renal cell carcinoma	HULC	0.18709
Meningioma	PVT1	0.18678
bladder cancer	HULC	0.18667
glioma	IGF2-AS	0.18619
uterus cancer	MEG3	0.18581
diabetes mellitus	MEG3	0.18571
cancer	DSCAM-AS1	0.18558
colon cancer	SPRY4-IT1	0.18542
non-small cell lung cancer	MIR17HG	0.18514
colon cancer	CRNDE	0.18492
lung cancer	IGF2-AS	0.18467
renal cell carcinoma (RCC)	DNM3OS	0.18432
nonfunctioning pituitary adenomas	PVT1	0.18412
hepatocellular carcinoma	MNX1-AS1	0.18403
cardiac hypertrophy	H19	0.18364
Burkitts lymphoma	HOTAIR	0.18356
lung cancer	CDKN2B-AS1	0.18342
depression	PTENP1	0.18333
tumor	WRAP53	0.18332
diffuse large B-cell lymphoma	GAS5	0.18326
small cell lung cancer	GAS5	0.18305
laryngeal squamous cell carcinoma	GAS5	0.18305
bone diseases	H19	0.18277
squamous-cell lung carcinomas	DISC2	0.18234
bladder cancer	MNX1-AS1	0.18232
carcinoma	UCA1	0.18183
lung cancer	PVT1	0.18133
testicular cancer	H19	0.18106
hepatocellular carcinoma	DAPK1	0.18096
gestational choriocarcinoma	IGF2-AS	0.18071
drug abuse	CDKN2B-AS1	0.18033
breast cancer	TUG1	0.1801
bladder cancer	KCNQ1OT1	0.17997
Silver-Russell syndrome	IGF2-AS	0.1799
nasopharyngeal carcinoma	H19	0.1795
psychiatric disease	DISC2	0.17905
dilated cardiomyopathy	GAS5	0.17882
pre-eclampsia	MEG3	0.17867
melanoma	MIR17HG	0.17844
colon cancer	NEAT1	0.17836
Burkitts lymphoma	MEG3	0.1779
pancreatic cancer	UCA1	0.17776
tongue squamous cell carcinomas	H19	0.17775
diffuse large B-cell lymphoma	PVT1	0.17746
cardiac hypertrophy	HOTAIR	0.17739
ovarian cancer	WRAP53	0.17697
chronic myeloid leukemia	IGF2-AS	0.17687
colon cancer	WRAP53	0.17677
cervical cancer	BANCR	0.17614
prostate cancer	TUG1	0.17608
psychiatric disease	CDKN2B-AS1	0.17594
Meningioma	HOTAIR	0.17589
acute myeloid leukemia	H19	0.17553
breast cancer	MIR17HG	0.17534
renal cell carcinoma	NEAT1	0.17471
lung cancer	TUG1	0.17469
Meningioma	MALAT1	0.17455
hepatocellular carcinoma	ATP6V1G2-DDX39B	0.17455
oesophageal adenocarcinoma	MINA	0.17444
Alzheimers disease	DISC2	0.17422
gastric cancer	HIF1A-AS1	0.17412
hepatocellular carcinoma	WT1-AS	0.17373
systemic lupus erythaematosus	MEG3	0.17371
hepatocelluar carcinoma	WT1-AS	0.17368
Neurofibromatosis type 1	HOTAIR	0.17359
breast cancer	IGF2-AS	0.17356
Major depression	PTENP1	0.17298
colorectal cancer	HNF1A-AS1	0.17295
Autism spectrum disorder	PTENP1	0.17292
Neurofibromatosis type 1	H19	0.1727
decreased myogenesis	H19	0.17252
Esophageal squamous cell cancer	UCA1	0.17238
renal cell carcinoma (RCC)	SPRY4-IT1	0.17231
Burkitts lymphoma	MIR155HG	0.17205
colon cancer	MNX1-AS1	0.17193
Burkitts lymphoma	DLEU1	0.17181
B-cell neoplasms	PVT1	0.17147
squamous-cell lung carcinomas	PTENP1	0.17145
Diabetes	DNM3OS	0.17135
coronary artery disease	IGF2-AS	0.17125
colon cancer	TUSC7	0.17105
carcinoma	SPRY4-IT1	0.171
chronic myeloid leukemia	PVT1	0.17097
uterus cancer	H19	0.17092
diabetes mellitus	H19	0.17085
atherosclerosis	IGF2-AS	0.1708
nasopharyngeal carcinoma	MEG3	0.17074
lung cancer	HULC	0.17066
prostat	WT1-AS	0.17066
dilated cardiomyopathy	IGF2-AS	0.17041
bladder cancer	WRAP53	0.17036
panic disorder	H19	0.17007
lymphoma	MEG3	0.16948
oral squamous cell carcinoma	CDKN2B-AS1	0.16946
gastric cancer	CCDC26	0.16939
affective disorders	CDKN2B-AS1	0.16931
affective disorders	PTENP1	0.16928
colon cancer	BANCR	0.16928
renal cancer	MEG3	0.16917
oesophageal squamous cell carcinoma	UCA1	0.16917
diabetic nephropathy	HOTAIR	0.16895
tongue cancer	H19	0.16886
oesophageal adenocarcinoma	UCA1	0.16884
oesophagus cancer	H19	0.16883
parotid cancer	H19	0.16882
laryngeal squamous cell carcinoma	MEG3	0.16865
small cell lung cancer	MEG3	0.16862
gastric cancer	PANDAR	0.1684
non-small cell lung cancer	CECR3	0.1681
bladder cancer	TUSC7	0.16804
cervical cancer	IGF2-AS	0.16799
glioblastoma	PVT1	0.16793
renal cell carcinoma	TUSC7	0.16792
renal cell carcinoma	MNX1-AS1	0.16778
clear cell renal cell carcinoma	GAS5	0.16769
dilated cardiomyopathy	CDKN2B-AS1	0.16749
coronary heart disease	H19	0.16712
oral squamous cell carcinoma	PANDAR	0.16707
colorectal cancer	IGF2-AS	0.16677
breast cancer	ATP6V1G2-DDX39B	0.16627
AIDS	HOTAIR	0.16597
Pituitary adenoma	WRAP53	0.16593
dilated cardiomyopathy	DAOA-AS1	0.16576
chronic myeloid leukemia	CDKN2B-AS1	0.1657
Klinefelters syndrome	BOK-AS1	0.16559
colon cancer	NPTN-IT1	0.1653
melanoma	ZFAT-AS1	0.16513
blepharophimosis syndrome	CDKN2B-AS1	0.16493
cancer	TUG1	0.1648
breast cancer	CECR3	0.1647
ovarian cancer	GAS5	0.16468
nasopharyngeal carcinoma	MINA	0.16422
gastric cancer	LINC00271	0.16418
gastric cancer	CECR3	0.16414
cervical cancer	WRAP53	0.16382
diabetic nephropathy	UCA1	0.16358
colorectal cancer	FOXCUT	0.16326
carcinoma	MINA	0.16324
kidney cancer	WRAP53	0.16322
Alzheimers disease	PTENP1	0.1632
glioblastoma	IGF2-AS	0.16307
squamous carcinoma	MINA	0.16295
oesophageal squamous cell carcinoma	MALAT1	0.16294
acute myeloid leukemia	SRA1	0.16263
kidney cancer	HOTAIR	0.1626
bladder cancer	NPTN-IT1	0.16251
colorectal cancer	GHET1	0.16234
hepatocellular carcinoma	DGCR5	0.1622
cardiac hypertrophy	DISC2	0.16213
multiple myeloma	UCA1	0.16197
glioma	WRAP53	0.16189
gallbladder cancer	H19	0.1617
oral squamous cell carcinoma	H19	0.16167
pancreatic cancer	NEAT1	0.16164
bladder cancer	CRNDE	0.16139
Meningioma	WRAP53	0.16133
Diabetes	H19	0.16126
familial and sporadic intracranial aneurysms	H19	0.16105
gastric cancer	BDNF-AS	0.16062
kidney cancer	BANCR	0.16061
colon cancer	KCNQ1OT1	0.16043
oesophageal squamous cell carcinoma	MINA	0.16011
panic disorder	PVT1	0.16006
oesophageal adenocarcinoma	SPRY4-IT1	0.15986
Burkitts lymphoma	PVT1	0.15977
renal cell carcinoma	NPTN-IT1	0.1597
Burkitts lymphoma	HULC	0.15958
decreased myogenesis	PVT1	0.15935
chronic myeloid leukemia	WRAP53	0.15895
glioblastoma	GAS5	0.15884
renal cell carcinoma	KCNQ1OT1	0.15875
renal cell carcinoma	CRNDE	0.15788
blepharophimosis syndrome	H19	0.15775
prostate cancer	NAMA	0.15755
gastric cancer	IFNG-AS1	0.15747
prostat	MIR17HG	0.15733
cancer	DGCR5	0.15731
bone diseases	HOTAIR	0.15693
gastric cancer	ATP6V1G2-DDX39B	0.15693
lung cancer	WRAP53	0.15683
small cell lung cancer	H19	0.15668
laryngeal squamous cell carcinoma	H19	0.15667
Diabetes	MEG3	0.15586
gallbladder cancer	PVT1	0.15581
myopia	CDKN2B-AS1	0.1558
gallbladder cancer	XIST	0.1557
prostat	UCA1	0.15562
Esophageal squamous cell cancer	IGF2-AS	0.1554
myopia	H19	0.15508
aging	CDKN2B-AS1	0.15506
esophageal adenocarcinoma	HOTAIR	0.15505
esophageal squamous cell carcinoma	DSCAM-AS1	0.15502
barretts Esophagus	HOTAIR	0.15501
gastric cancer	TUG1	0.15499
Huntingtons disease	PANDAR	0.15487
Esophageal squamous cell cancer	DSCAM-AS1	0.15486
pre-eclampsia	HOTAIR	0.15464
neuroblastoma	WRAP53	0.15416
oesophageal adenocarcinoma	MEG3	0.154
acute myeloid leukemia	FOXCUT	0.1538
systemic lupus erythaematosus	PVT1	0.15338
Klinefelters syndrome	HOTAIR	0.15321
Plexiform neurofibroma	H19	0.15312
drug abuse	DISC2	0.15273
colorectal cancer	PANDAR	0.15253
diabetic nephropathy	MALAT1	0.15207
systemic lupus erythaematosus	H19	0.15206
hepatocelluar carcinoma	CECR9	0.15191
schizophrenia	HOTAIR	0.1519
pancreatic cancer	BANCR	0.15166
colorectal cancer	SNHG3	0.15162
prostate cancer	ZFAS1	0.15141
chronic myeloid leukemia	HOTAIR	0.15134
Beckwith-Wiedemann syndrome	GAS5	0.15109
drug abuse	MEG3	0.15108
Burkitts lymphoma	NAMA	0.15105
non-small cell lung cancer	ZFAT-AS1	0.15102
esophageal squamous cell carcinoma	IGF2-AS	0.15059
colon cancer	GHET1	0.15046
pre-eclampsia	MALAT1	0.15043
gastric cancer	IGF2-AS	0.15035
testicular cancer	MALAT1	0.15027
liver cancer	WT1-AS	0.15017
squamous carcinoma	SPRY4-IT1	0.1501
barretts Esophagus	MALAT1	0.14999
type 1 diabetes	FOXCUT	0.14994
esophageal adenocarcinoma	MALAT1	0.14992
Huntingtons disease	FOXCUT	0.14985
gastric cancer	BPESC1	0.1496
tumor	IGF2-AS	0.14926
dyskeratosis congenita	H19	0.14901
Burkitts lymphoma	MALAT1	0.14888
melanoma	BCAR4	0.14884
bladder cancer	SRA1	0.14847
gallbladder cancer	MEG3	0.14845
systemic lupus erythaematosus	ZFAT-AS1	0.14843
hereditary cutaneous malignant melanoma	LINC00032	0.14825
bladder cancer	IGF2-AS	0.14814
prostate cancer	CECR3	0.14783
neuroblastoma	PVT1	0.14781
psychiatric disease	HAR1B	0.14772
prostat	PANDAR	0.14754
esophageal squamous cell carcinoma	WRAP53	0.14727
prostat	DSCAM-AS1	0.14726
prostate cancer	ATP6V1G2-DDX39B	0.14697
melanoma	IGF2-AS	0.1465
prostate cancer	BCYRN1	0.14634
gastric cancer	PSORS1C3	0.14624
glioma	UCA1	0.1459
dilated cardiomyopathy	DISC2	0.14586
breast cancer	MINA	0.14582
cardiac hypertrophy	UCA1	0.14581
nasopharyngeal carcinoma	TUG1	0.14579
dilated cardiomyopathy	MIAT	0.14568
hepatocellular carcinoma	CECR9	0.14563
esophageal squamous cell carcinoma	BDNF-AS	0.14543
melanoma	WRAP53	0.14531
bone diseases	UCA1	0.1452
gastric cancer	DLEU2	0.14504
non-small cell lung cancer	HULC	0.14501
oesophagus cancer	HOTAIR	0.14482
tongue cancer	HOTAIR	0.14482
parotid cancer	HOTAIR	0.1448
drug abuse	DAOA-AS1	0.14471
type 1 diabetes	SRA1	0.14463
myelodysplastic syndrome	PVT1	0.1445
uterus cancer	GAS5	0.14429
diabetes mellitus	GAS5	0.14426
oesophageal squamous cell carcinoma	SPRY4-IT1	0.14404
ovarian cancer	IGF2-AS	0.14379
prostat	SRA1	0.14364
psychiatric disease	HAR1A	0.14361
lung adenocarcinoma	CDKN2B-AS1	0.1436
depression	HAR1B	0.14316
gallbladder cancer	UCA1	0.14288
uterus cancer	CDKN2B-AS1	0.14261
renal cancer	CDKN2B-AS1	0.1426
diabetes mellitus	CDKN2B-AS1	0.14256
non-functioning pituitary adenoma	UCA1	0.14232
choricarcinoma	CDKN2B-AS1	0.14226
Burkitts lymphoma	BANCR	0.14226
Cardiovascular disease	PVT1	0.14221
choricarcinoma	UCA1	0.14182
tongue cancer	MALAT1	0.14166
parotid cancer	MALAT1	0.14166
colon cancer	RPL34-AS1	0.14164
oesophagus cancer	MALAT1	0.14164
aging	HOTAIR	0.14146
tongue squamous cell carcinomas	GAS5	0.14144
Pituitary adenoma	UCA1	0.14141
pre-eclampsia	CDKN2B-AS1	0.1414
glioma	NAMA	0.14119
prostat	FOXCUT	0.1411
renal cell carcinoma	GHET1	0.14107
non-small cell lung cancer	HYMAI	0.14103
gastric cancer	BACE1-AS	0.14092
hyperhomocysteinemia	MEG3	0.14079
chronic myeloproliferative disorders	MEG3	0.14079
neural tube defects	MEG3	0.14079
adrenocortical carcinomas	MEG3	0.14076
Wiedemann-Beckwith syndrome	MEG3	0.14074
germ cell tumor	MEG3	0.14074
growth restriction	MEG3	0.14073
biparental complete hydatidiform moles	MEG3	0.14073
Mareks disease	MEG3	0.14071
infertility	MEG3	0.14071
coronary heart disease	HOTAIR	0.14071
esophageal cancer	MEG3	0.1407
pheochromocytoma	MEG3	0.1407
myeloproliferative polycythaemia vera	MEG3	0.14068
dilated cardiomyopathy	TUG1	0.14068
gestational trophoblastic diseases	MEG3	0.14067
trophoblastic tumor	MEG3	0.14067
Mullerian aplasia	MEG3	0.14066
hematopoiesis	MEG3	0.14064
Medulloblastoma	MEG3	0.14063
Beckwith-Wiedemann syndrome	HULC	0.14056
prostat	HIF1A-AS2	0.14021
blepharophimosis syndrome	HOTAIR	0.14014
bone diseases	PVT1	0.14014
breast cancer	ZFAT-AS1	0.14005
gastric cancer	LINC00032	0.13984
diffuse large B-cell lymphoma	TCL6	0.13973
Huntingtons disease	DISC2	0.13972
gastric cancer	PISRT1	0.1397
tumor	SRA1	0.13969
prostate cancer	BANCR	0.13958
tongue squamous cell carcinomas	FOXCUT	0.13954
colorectal cancer	LINC00032	0.1392
renal cell carcinoma	RPL34-AS1	0.13912
tongue squamous cell carcinomas	SPRY4-IT1	0.13861
diabetic nephropathy	CDKN2B-AS1	0.1386
papillary thyroid carcinoma	TUG1	0.13847
Inclusion body myositis	H19	0.13846
dilated cardiomyopathy	HULC	0.13844
type 2 diabetes	MEG3	0.13836
pancreatic cancer	PANDAR	0.13811
diabetic nephropathy	GAS5	0.13796
embryonal carcinoma	H19	0.13787
myelodysplastic syndrome	FOXCUT	0.13782
schizophrenia	BC040587	0.13755
gallbladder cancer	GAS5	0.13749
myopia	HOTAIR	0.13737
depression	HAR1A	0.13715
endometrial cancer	ADAMTS9-AS2	0.13702
systemic lupus erythaematosus	CDKN2B-AS1	0.13701
tongue squamous cell carcinomas	MALAT1	0.13696
myeloma	MEG3	0.13677
esophageal squamous cell carcinoma	MIR155HG	0.13676
Beckwith-Wiedemann syndrome	HIF1A-AS2	0.13675
melanoma	MINA	0.13664
hepatocellular carcinoma	NAMA	0.13647
colorectal cancer	DLEU2	0.13644
prostat	CECR9	0.13641
decreased myogenesis	GAS5	0.13639
adolescent idiopathic scoliosis	H19	0.13634
Plexiform neurofibroma	HOTAIR	0.13628
hereditary cutaneous malignant melanoma	MEG3	0.13627
familial and sporadic intracranial aneurysms	HOTAIR	0.13621
Burkitts lymphoma	UCA1	0.13617
squamous-cell lung carcinomas	H19	0.13617
myelodysplastic syndrome	PANDAR	0.13608
kidney cancer	SPRY4-IT1	0.13586
diffuse large B-cell lymphoma	CDKN2B-AS1	0.13586
Plexiform neurofibroma	MEG3	0.13576
nonfunctioning pituitary adenomas	UCA1	0.13571
Burkitts lymphoma	DANCR	0.13544
Hodgkins lymphoma	H19	0.13523
murine plasmacytomas	H19	0.1352
Burkitts lymphomas	H19	0.13514
cleft lip	H19	0.13514
Wilms tumor	PVT1	0.13514
cardiac hypertrophy	MALAT1	0.13507
non-small cell lung cancer	BACE1-AS	0.13488
uterus cancer	TUG1	0.13485
Pituitary adenoma	GAS5	0.1348
pre-eclampsia	GAS5	0.13475
diffuse large B-cell lymphoma	HOTAIR	0.13473
diabetes mellitus	TUG1	0.13472
gastric cancer	ADAMTS9-AS2	0.1345
Klinefelters syndrome	PVT1	0.13433
cancer	IGF2-AS	0.13396
breast cancer	NAMA	0.13394
drug abuse	MALAT1	0.13341
Huntingtons disease	PVT1	0.1334
testicular cancer	PANDAR	0.13327
testicular cancer	MEG3	0.13324
autoimmune disease	MIR17HG	0.1331
tongue squamous cell carcinomas	BCYRN1	0.13303
papillary thyroid carcinoma	PANDAR	0.13302
liver cancer	CECR9	0.13302
dyskeratosis congenita	CDKN2B-AS1	0.13287
gastric cancer	PCGEM1	0.13275
cancer	CECR3	0.13262
rheumatoid arthritis	H19	0.1325
colorectal cancer	ADAMTS9-AS2	0.1325
gastrointestinal cancer	H19	0.13249
panic disorder	GAS5	0.13248
epithelial ovarian cancer	H19	0.13248
serous ovarian cancer	H19	0.13246
prostate cancer	MNX1-AS1	0.1324
dilated cardiomyopathy	KCNQ1DN	0.13234
type 2 diabetes	UCA1	0.13229
gallbladder cancer	TUG1	0.13221
bladder cancer	RPL34-AS1	0.13211
colorectal cancer	TRAF3IP2-AS1	0.13207
panic disorder	IGF2-AS	0.13197
drug abuse	BC040587	0.13186
gastric cancer	NEAT1	0.13186
gestational choriocarcinoma	CDKN2B-AS1	0.13166
periodontitis	H19	0.13166
abdominal aortic aneurysm	H19	0.13164
type 1 diabetes	HOTAIR	0.13164
pancreas cancer	CDKN2B-AS1	0.13159
ovarian cancer	ATP6V1G2-DDX39B	0.13145
type 1 diabetes	PANDAR	0.13137
oesophageal adenocarcinoma	GAS5	0.13133
neuroblastoma	GAS5	0.13132
dilated cardiomyopathy	MYCNOS	0.13112
Spinocerebellar ataxia type 8	SCAANT1	0.13105
human spinocerebellar ataxia type 8	SCAANT1	0.13105
hepatocellular carcinoma	MIR31HG	0.13086
glioma	MINA	0.13077
colorectal cancer	PRINS	0.13066
bone diseases	NEAT1	0.13049
pancreatic cancer	NAMA	0.13045
hepatocellular carcinoma	HCP5	0.12988
dilated cardiomyopathy	UCA1	0.12984
tongue squamous cell carcinomas	CCDC26	0.12981
Klinefelters syndrome	MEG3	0.12981
Inclusion body myositis	CDKN2B-AS1	0.12954
glioma	PVT1	0.12926
Wilms tumor	CECR9	0.12923
Burkitts lymphoma	BCYRN1	0.12887
dilated cardiomyopathy	BCYRN1	0.12885
colorectal cancer	BCAR4	0.12864
colon cancer	NAMA	0.12837
Burkitts lymphoma	GAS5	0.12827
colorectal cancer	NRON	0.12821
gastric cancer	CBR3-AS1	0.1282
renal cell carcinoma (RCC)	CDKN2B-AS1	0.12814
squamous carcinoma	MEG3	0.12814
laryngeal squamous cell carcinoma	PVT1	0.12813
small cell lung cancer	PVT1	0.12813
dilated cardiomyopathy	NEAT1	0.12811
Huntingtons disease	MIAT	0.12784
Diabetes	GAS5	0.12779
diabetic nephropathy	FOXCUT	0.12777
laryngeal squamous cell carcinoma	TUG1	0.12767
parotid cancer	PVT1	0.12763
small cell lung cancer	TUG1	0.1276
bone diseases	GAS5	0.1276
oesophagus cancer	PVT1	0.12759
tongue cancer	PVT1	0.12759
cervical cancer	CDKN2B-AS1	0.12753
gastric cancer	ATXN8OS	0.12741
drug abuse	HOTAIR	0.12739
psychiatric disease	MEG3	0.12721
dyskeratosis congenita	CBR3-AS1	0.12718
heroin abuse	PVT1	0.12716
testicular cancer	PVT1	0.12712
gastric cancer	SNHG5	0.12702
multiple myeloma	PANDAR	0.12689
aging	MALAT1	0.12684
clear cell renal cell carcinoma	CDKN2B-AS1	0.12678
oesophageal squamous cell carcinoma	MEG3	0.12657
type 1 diabetes	UCA1	0.12635
nasopharyngeal carcinoma	BANCR	0.12631
non-small cell lung cancer	DAOA-AS1	0.12622
cardiac hypertrophy	PVT1	0.12621
psychiatric disease	DGCR5	0.12618
Beckwith-Wiedemann syndrome	WRAP53	0.1261
pre-eclampsia	WRAP53	0.12602
endometrial cancer	GAS5	0.12591
non-small cell lung cancer	PSORS1C3	0.12585
obesity	WRAP53	0.12555
obesity	MEG3	0.12553
squamous-cell lung carcinomas	MINA	0.12544
rheumatoid arthritis	MEG3	0.12541
Pituitary adenoma	CDKN2B-AS1	0.12539
gastrointestinal cancer	MEG3	0.12535
epithelial ovarian cancer	MEG3	0.12533
serous ovarian cancer	MEG3	0.12529
psychiatric disease	HOTAIR	0.12521
prostate cancer	LINC00261	0.12515
decreased myogenesis	IGF2-AS	0.12514
barretts Esophagus	CDKN2B-AS1	0.12513
esophageal adenocarcinoma	CDKN2B-AS1	0.1251
hepatocellular carcinoma	DISC2	0.12498
dilated cardiomyopathy	SPRY4-IT1	0.12496
multiple myeloma	H19	0.12486
Alzheimers disease	BDNF-AS	0.12484
oral squamous cell carcinoma	MALAT1	0.12449
testicular cancer	EPB41L4A-AS1	0.1244
Alzheimers disease	DLEU2	0.12425
pancreatic cancer	SRA1	0.12421
oesophageal adenocarcinoma	BANCR	0.12418
uterus cancer	PVT1	0.12415
non-small cell lung cancer	HIF1A-AS2	0.12406
diabetes mellitus	PVT1	0.12405
Wilms tumor	PANDAR	0.12402
cancer	SNHG11	0.12392
squamous carcinoma	PVT1	0.12388
dilated cardiomyopathy	BDNF-AS	0.12379
glioblastoma	CDKN2B-AS1	0.12377
pancreatic cancer	MNX1-AS1	0.12373
bladder cancer	FOXCUT	0.12371
parotid cancer	MEG3	0.12368
tongue cancer	MEG3	0.12365
oesophagus cancer	MEG3	0.12364
bone diseases	DISC2	0.12353
colorectal cancer	HIF1A-AS2	0.12349
tumor	DSCAM-AS1	0.12344
prostat	SPRY4-IT1	0.12333
gallbladder cancer	MNX1-AS1	0.12293
Huntingtons disease	CECR3	0.12286
diabetic nephropathy	PANDAR	0.1227
dilated cardiomyopathy	XIST	0.12269
coronary disease	H19	0.12268
basal cell carcinoma	H19	0.12267
Stroke	H19	0.12266
endometriosis	H19	0.12265
Glaucoma	H19	0.12265
hepatocellular carcinoma	SNHG11	0.12264
Burkitts lymphoma	DISC2	0.12262
peripheral artery disease	H19	0.12261
neural system tumors syndrome	H19	0.12261
ischemic stroke	H19	0.1226
bone diseases	IGF2-AS	0.1226
acute lymphoblastic leukemia	H19	0.1226
pancreatic cancer	AFAP1-AS1	0.1226
chronic lymphocytic leukemia	HOTAIR	0.12243
dilated cardiomyopathy	DLEU2	0.12237
gastric cancer	RMST	0.12231
adolescent idiopathic scoliosis	PVT1	0.12231
myelodysplastic syndrome	DGCR5	0.1223
systemic lupus erythaematosus	MIR17HG	0.1223
gastric cancer	MIR31HG	0.12225
diffuse large B-cell lymphoma	H19	0.12224
cardiac hypertrophy	GAS5	0.12221
non-small cell lung cancer	NRON	0.12213
bone diseases	MALAT1	0.12211
dilated cardiomyopathy	HAR1B	0.12202
papillary thyroid carcinoma	SRA1	0.12201
lymphoma	ZFAT-AS1	0.12196
renal cell carcinoma (RCC)	GAS5	0.12185
B-cell neoplasms	MEG3	0.12184
Alzheimers disease	DSCAM-AS1	0.1218
Klinefelters syndrome	CDKN2B-AS1	0.12178
murine plasmacytomas	HOTAIR	0.12166
Burkitts lymphomas	HOTAIR	0.12162
Hodgkins lymphoma	HOTAIR	0.1216
cleft lip	HOTAIR	0.12156
tongue squamous cell carcinomas	NEAT1	0.12153
lymphoma	UCA1	0.12131
endometrial cancer	MEG3	0.12127
Mullerian aplasia	CDKN2B-AS1	0.12124
Medulloblastoma	CDKN2B-AS1	0.12123
myeloproliferative polycythaemia vera	CDKN2B-AS1	0.12123
trophoblastic tumor	CDKN2B-AS1	0.12122
Mareks disease	CDKN2B-AS1	0.12122
hematopoiesis	CDKN2B-AS1	0.12122
dilated cardiomyopathy	KCNQ1OT1	0.12122
biparental complete hydatidiform moles	CDKN2B-AS1	0.12122
esophageal cancer	CDKN2B-AS1	0.12122
pheochromocytoma	CDKN2B-AS1	0.12121
Wiedemann-Beckwith syndrome	CDKN2B-AS1	0.12121
adrenocortical carcinomas	CDKN2B-AS1	0.12121
germ cell tumor	CDKN2B-AS1	0.1212
gestational trophoblastic diseases	CDKN2B-AS1	0.1212
neural tube defects	CDKN2B-AS1	0.1212
hyperhomocysteinemia	CDKN2B-AS1	0.12119
infertility	CDKN2B-AS1	0.12119
growth restriction	CDKN2B-AS1	0.12119
chronic myeloproliferative disorders	CDKN2B-AS1	0.12118
testicular cancer	HOTAIR	0.12107
psychiatric disease	TUG1	0.12088
dilated cardiomyopathy	FOXCUT	0.12087
esophageal squamous cell carcinoma	SRA1	0.12085
Parkinsons disease	LINC00261	0.12084
testicular cancer	MIR17HG	0.1208
glucose metabolism disorder	LINC00261	0.12072
hepatocelluar carcinoma	AFAP1-AS1	0.12055
decreased myogenesis	CDKN2B-AS1	0.12049
gastric cancer	HYMAI	0.12047
gestational choriocarcinoma	HOTAIR	0.12043
ovarian cancer	CCAT2	0.12034
endometrial cancer	TUG1	0.12031
esophageal squamous cell carcinoma	ATXN8OS	0.12009
colorectal cancer	DAOA-AS1	0.12006
affective disorders	MEG3	0.11989
myeloma	H19	0.11987
oral squamous cell carcinoma	CECR3	0.11986
lung adenocarcinoma	UCA1	0.11982
testicular cancer	MIAT	0.11961
non-small cell lung cancer	TRAF3IP2-AS1	0.11957
dilated cardiomyopathy	HAR1A	0.11954
non-small cell lung cancer	ATP6V1G2-DDX39B	0.11941
multiple myeloma	FOXCUT	0.1194
myelodysplastic syndrome	H19	0.11936
ovarian cancer	HULC	0.11929
bladder cancer	PANDAR	0.11926
dilated cardiomyopathy	DGCR5	0.11924
colorectal cancer	SNHG5	0.11914
tongue squamous cell carcinomas	MINA	0.11906
ovarian cancer	NAMA	0.11905
osteosarcoma	GAS5	0.11895
dilated cardiomyopathy	AFAP1-AS1	0.11891
prostate cancer	AFAP1-AS1	0.1189
diabetic nephropathy	IGF2-AS	0.11882
squamous-cell lung carcinomas	HULC	0.11879
endometrial cancer	CRNDE	0.11872
cardiac hypertrophy	DGCR5	0.11863
squamous-cell lung carcinomas	IGF2-AS	0.11855
squamous-cell lung carcinomas	DLEU2	0.11854
colon cancer	PANDAR	0.11851
squamous-cell lung carcinomas	HOTAIR	0.11839
Burkitts lymphoma	CDKN2B-AS1	0.11823
multiple myeloma	SRA1	0.11804
Burkitts lymphoma	DLEU2	0.11804
cardiac hypertrophy	NEAT1	0.11801
leukemia	GAS5	0.11797
dilated cardiomyopathy	HIF1A-AS1	0.11794
esophageal squamous cell carcinoma	LINC00271	0.1176
panic disorder	CDKN2B-AS1	0.11745
tongue squamous cell carcinomas	XIST	0.11728
cardiac hypertrophy	FOXCUT	0.11723
psychiatric disease	H19	0.11722
papillary thyroid carcinoma	FOXCUT	0.11714
cat eye syndrome	MEG3	0.11711
pancreatic cancer	RRP1B	0.11702
endometrial cancer	H19	0.11689
pseudohypoparathyroidism type Ib	DGCR5	0.11682
Inclusion body myositis	HOTAIR	0.1168
rheumatoid arthritis	CDKN2B-AS1	0.11677
epithelial ovarian cancer	CDKN2B-AS1	0.11676
gastrointestinal cancer	CDKN2B-AS1	0.11676
serous ovarian cancer	CDKN2B-AS1	0.11675
drug abuse	H19	0.11669
renal cancer	GAS5	0.11661
multiple myeloma	HULC	0.11654
glioma	CCAT2	0.11638
chronic lymphocytic leukemia	CDKN2B-AS1	0.11627
prostate cancer	MIR31HG	0.11626
Beckwith-Wiedemann syndrome	HOTAIR	0.11606
ovarian cancer	FOXCUT	0.116
dilated cardiomyopathy	HIF1A-AS2	0.11591
tongue squamous cell carcinomas	SRA1	0.11579
colorectal cancer	BPESC1	0.11579
dilated cardiomyopathy	HOTTIP	0.1156
schizophrenia	DLEU2	0.1156
colorectal cancer	PISRT1	0.11556
bladder cancer	ATP6V1G2-DDX39B	0.11546
prostate cancer	DAPK1	0.11527
depression	CDKN2B-AS1	0.11519
Wilms tumor	FOXCUT	0.11509
dilated cardiomyopathy	BPESC1	0.11508
lung cancer	SPRY4-IT1	0.11499
myotonic dystrophy type 1	HAR1A	0.11494
rhabdomyosarcoma	H19	0.11489
dilated cardiomyopathy	DLX6-AS1	0.11488
Alzheimers disease	NPTN-IT1	0.11484
laryngeal squamous cell carcinoma	CDKN2B-AS1	0.11479
small cell lung cancer	CDKN2B-AS1	0.11475
tongue squamous cell carcinomas	CECR3	0.11468
cardiac hypertrophy	MIAT	0.11459
hepatocellular carcinoma	HAR1A	0.11453
Parkinsons disease	HYMAI	0.11449
non-functioning pituitary adenoma	GAS5	0.11446
dilated cardiomyopathy	CASC2	0.11445
glucose metabolism disorder	HYMAI	0.11438
prostat	ZFAT-AS1	0.1143
dilated cardiomyopathy	TRAF3IP2-AS1	0.11429
acute myeloid leukemia	PANDAR	0.11428
breast cancer	HULC	0.11427
non-small cell lung cancer	MNX1-AS1	0.11401
hepatocelluar carcinoma	FOXCUT	0.11387
prostate cancer	SNHG5	0.11384
systemic lupus erythaematosus	HIF1A-AS1	0.11376
hereditary cutaneous malignant melanoma	MINA	0.11367
esophageal squamous cell carcinoma	CCDC26	0.11361
Burkitts lymphoma	H19	0.11358
bladder cancer	MIR17HG	0.11357
Neurofibromatosis type 1	MALAT1	0.11352
dilated cardiomyopathy	ATXN8OS	0.1135
dilated cardiomyopathy	PANDAR	0.11345
clear cell renal cell carcinoma	UCA1	0.11342
diabetic nephropathy	SRA1	0.11338
aging	BACE1-AS	0.11334
nonfunctioning pituitary adenomas	GAS5	0.11329
cancer	SPRY4-IT1	0.11319
dilated cardiomyopathy	PCA3	0.11317
multiple myeloma	SPRY4-IT1	0.11313
rheumatoid arthritis	UCA1	0.11302
diffuse large B-cell lymphoma	MIAT	0.11301
epithelial ovarian cancer	UCA1	0.11299
gastrointestinal cancer	UCA1	0.11298
serous ovarian cancer	UCA1	0.11295
pancreatic cancer	DAPK1	0.11284
Esophageal squamous cell cancer	MALAT1	0.11269
non-small cell lung cancer	DLEU2	0.11268
endometrial cancer	CDKN2B-AS1	0.11266
lung cancer	NAMA	0.11264
dilated cardiomyopathy	PCAT1	0.11258
tongue squamous cell carcinomas	DANCR	0.11257
Burkitts lymphomas	UCA1	0.11243
cardiac hypertrophy	IGF2-AS	0.11242
Neurofibromatosis type 1	UCA1	0.11221
murine plasmacytomas	UCA1	0.11211
aging	UCA1	0.11211
cleft lip	UCA1	0.11206
Hodgkins lymphoma	UCA1	0.11197
colon cancer	FOXCUT	0.11175
diffuse large B-cell lymphoma	MALAT1	0.11168
systemic lupus erythaematosus	TUG1	0.11168
hepatocellular carcinoma	HNF1A-AS1	0.11167
autoimmune disease	SPRY4-IT1	0.11162
Meningioma	GAS5	0.11157
osteosarcoma	HAR1B	0.11156
adolescent idiopathic scoliosis	HOTAIR	0.11146
glioma	DAOA-AS1	0.1114
multiple myeloma	BANCR	0.1114
rhabdomyosarcoma	HOTAIR	0.11139
oesophageal adenocarcinoma	FOXCUT	0.11131
lymphoma	SRA1	0.11124
tongue squamous cell carcinomas	CBR3-AS1	0.11113
dilated cardiomyopathy	PDZRN3-AS1	0.11111
gastric cancer	XIST	0.1111
adolescent idiopathic scoliosis	BCYRN1	0.1111
esophageal squamous cell carcinoma	NAMA	0.11107
bone diseases	FOXCUT	0.11102
pre-eclampsia	UCA1	0.11088
drug abuse	TRAF3IP2-AS1	0.11088
Prader-Willi syndrome	WRAP53	0.1108
glioma	NRON	0.11078
colorectal cancer	BCYRN1	0.11075
bone diseases	DGCR5	0.11065
oesophageal adenocarcinoma	PVT1	0.11062
clear cell renal cell carcinoma	FOXCUT	0.11046
dilated cardiomyopathy	BANCR	0.11031
Klinefelters syndrome	UCA1	0.11031
drug abuse	BDNF-AS	0.11025
aging	IGF2-AS	0.11024
dilated cardiomyopathy	MIR17HG	0.11013
kidney cancer	PANDAR	0.11006
colorectal cancer	PDZRN3-AS1	0.10998
non-small cell lung cancer	PISRT1	0.10993
prostate cancer	PISRT1	0.10982
lymphoma	SPRY4-IT1	0.10981
cardiac hypertrophy	BDNF-AS	0.10979
dilated cardiomyopathy	NAMA	0.10956
oesophageal adenocarcinoma	BCYRN1	0.10951
renal cancer	PANDAR	0.1095
type 1 diabetes	MALAT1	0.1095
Medulloblastoma	MALAT1	0.10949
trophoblastic tumor	MALAT1	0.10949
Mullerian aplasia	MALAT1	0.10948
infertility	MALAT1	0.10948
myeloproliferative polycythaemia vera	MALAT1	0.10947
hematopoiesis	MALAT1	0.10946
gestational trophoblastic diseases	MALAT1	0.10945
Wiedemann-Beckwith syndrome	MALAT1	0.10945
esophageal cancer	MALAT1	0.10944
Mareks disease	MALAT1	0.10944
biparental complete hydatidiform moles	MALAT1	0.10944
growth restriction	MALAT1	0.10943
germ cell tumor	MALAT1	0.10943
pheochromocytoma	MALAT1	0.10943
chronic myeloproliferative disorders	MALAT1	0.10942
adrenocortical carcinomas	MALAT1	0.10942
hyperhomocysteinemia	MALAT1	0.10941
neural tube defects	MALAT1	0.10941
Mullerian aplasia	HOTAIR	0.10938
hematopoiesis	HOTAIR	0.10936
tumor	SPRY4-IT1	0.10935
Pituitary adenoma	FOXCUT	0.10934
trophoblastic tumor	HOTAIR	0.10934
infertility	HOTAIR	0.10934
parotid cancer	CDKN2B-AS1	0.10933
Medulloblastoma	HOTAIR	0.10933
oesophagus cancer	CDKN2B-AS1	0.10932
myeloproliferative polycythaemia vera	HOTAIR	0.10932
Wiedemann-Beckwith syndrome	HOTAIR	0.10932
tongue cancer	CDKN2B-AS1	0.10931
Beckwith-Wiedemann syndrome	HOTTIP	0.10931
esophageal cancer	HOTAIR	0.10931
biparental complete hydatidiform moles	HOTAIR	0.1093
Mareks disease	HOTAIR	0.10929
pheochromocytoma	HOTAIR	0.10929
gestational trophoblastic diseases	HOTAIR	0.10927
gastric cancer	SNHG16	0.10927
adolescent idiopathic scoliosis	MIR31HG	0.10926
adrenocortical carcinomas	HOTAIR	0.10926
growth restriction	HOTAIR	0.10926
germ cell tumor	HOTAIR	0.10925
hyperhomocysteinemia	HOTAIR	0.10925
neural tube defects	HOTAIR	0.10925
drug abuse	HAR1B	0.10923
osteosarcoma	HAR1A	0.10923
chronic myeloproliferative disorders	HOTAIR	0.10923
tongue squamous cell carcinomas	ATP6V1G2-DDX39B	0.10918
nasopharyngeal carcinoma	UCA1	0.10914
prostate cancer	HIF1A-AS2	0.10903
dilated cardiomyopathy	CCAT1	0.109
melanoma	CCAT2	0.10894
gastric cancer	PCA3	0.10892
squamous-cell lung carcinomas	DANCR	0.1089
testicular cancer	RRP1B	0.10888
aortic aneurysm	H19	0.10888
dilated cardiomyopathy	PISRT1	0.10879
parotid cancer	DNM3OS	0.10878
tongue cancer	DNM3OS	0.10878
oesophagus cancer	DNM3OS	0.10876
diffuse large B-cell lymphoma	MEG3	0.10874
prostate cancer	NPTN-IT1	0.10867
osteosarcoma	MEG3	0.10864
cancer	NAMA	0.10863
prostate cancer	LINC00152	0.10853
Burkitts lymphoma	PCA3	0.10836
dilated cardiomyopathy	CECR3	0.10836
Plexiform neurofibroma	DISC2	0.10827
bladder cancer	NAMA	0.10818
Alzheimers disease	HIF1A-AS1	0.10804
prostate cancer	SPRY4-IT1	0.108
hepatocellular carcinoma	BC040587	0.10795
melanoma	NAMA	0.10794
dyskeratosis congenita	MEG3	0.10793
cervical cancer	SPRY4-IT1	0.10788
hepatocelluar carcinoma	MNX1-AS1	0.10784
papillary thyroid carcinoma	SPRY4-IT1	0.10774
gastric cancer	WT1-AS	0.10773
psychiatric disease	ATXN8OS	0.1077
rhabdomyosarcoma	DLEU2	0.10768
tongue squamous cell carcinomas	DGCR5	0.10766
non-small cell lung cancer	DSCAM-AS1	0.10751
dilated cardiomyopathy	TERC	0.1075
oesophageal adenocarcinoma	AFAP1-AS1	0.10748
diffuse large B-cell lymphoma	BOK-AS1	0.10748
bladder cancer	CECR3	0.10746
dilated cardiomyopathy	BACE1-AS	0.10745
Plexiform neurofibroma	UCA1	0.10734
tongue squamous cell carcinomas	DLEU2	0.10734
squamous-cell lung carcinomas	KCNQ1OT1	0.1073
Major depression	BDNF-AS	0.10728
Autism spectrum disorder	BDNF-AS	0.10727
rheumatoid arthritis	GAS5	0.10726
gastrointestinal cancer	GAS5	0.10725
epithelial ovarian cancer	GAS5	0.10725
dyskeratosis congenita	DLEU2	0.10725
pancreatic cancer	KCNQ1OT1	0.10724
serous ovarian cancer	GAS5	0.10724
dilated cardiomyopathy	DANCR	0.10722
affective disorders	H19	0.10722
ovarian cancer	CECR3	0.10717
glioblastoma	WRAP53	0.10717
dilated cardiomyopathy	SNHG4	0.10708
cancer	ZFAT-AS1	0.10697
gastric cancer	CRNDE	0.10694
ovarian cancer	MIR31HG	0.10676
heroin abuse	BC040587	0.10672
barretts Esophagus	BCYRN1	0.10653
pancreatic cancer	SNHG5	0.10653
esophageal adenocarcinoma	BCYRN1	0.10652
Prader-Willi syndrome	CECR9	0.10649
dilated cardiomyopathy	PCGEM1	0.10634
testicular cancer	DLEU2	0.10628
hepatocellular carcinoma	DLEU2	0.10627
non-small cell lung cancer	CRNDE	0.10616
Esophageal squamous cell cancer	WRAP53	0.10615
pancreatic cancer	CCAT1	0.10614
schizophrenia	MEG3	0.10612
pseudohypoparathyroidism type Ib	ATXN8OS	0.10608
chronic myeloproliferative disorders	WRAP53	0.10607
drug abuse	HAR1A	0.10606
neural tube defects	WRAP53	0.10604
hyperhomocysteinemia	WRAP53	0.10597
Burkitts lymphoma	HIF1A-AS1	0.10595
growth restriction	WRAP53	0.10591
adrenocortical carcinomas	WRAP53	0.10587
biparental complete hydatidiform moles	WRAP53	0.1058
germ cell tumor	WRAP53	0.10577
pheochromocytoma	WRAP53	0.10574
Mareks disease	WRAP53	0.10574
renal cancer	SRA1	0.10573
bone diseases	DLEU2	0.10573
Wiedemann-Beckwith syndrome	WRAP53	0.10571
esophageal cancer	WRAP53	0.10569
diffuse large B-cell lymphoma	PANDAR	0.10569
Meningioma	CDKN2B-AS1	0.10568
lymphoma	HOTAIR	0.10568
gestational trophoblastic diseases	WRAP53	0.10562
adolescent idiopathic scoliosis	SPRY4-IT1	0.1056
drug abuse	PVT1	0.1056
dyskeratosis congenita	GAS5	0.10559
infertility	WRAP53	0.10558
squamous-cell lung carcinomas	CDKN2B-AS1	0.10556
squamous-cell lung carcinomas	MALAT1	0.10556
hematopoiesis	WRAP53	0.10555
trophoblastic tumor	WRAP53	0.10554
tongue squamous cell carcinomas	HCP5	0.10551
nonfunctioning pituitary adenomas	FOXCUT	0.10549
Mullerian aplasia	WRAP53	0.10548
myeloproliferative polycythaemia vera	WRAP53	0.10546
Medulloblastoma	WRAP53	0.10544
lymphoma	PANDAR	0.10542
bladder cancer	BCAR4	0.10541
gastric cancer	BCYRN1	0.10539
cardiac hypertrophy	SPRY4-IT1	0.10537
lymphoma	HIF1A-AS1	0.10522
Downs syndrome	DLEU2	0.10519
dilated cardiomyopathy	MINA	0.10517
drug abuse	BOK-AS1	0.10501
Burkitts lymphoma	BACE1-AS	0.10496
systemic lupus erythaematosus	UCA1	0.10493
Prader-Willi syndrome	DLEU2	0.10486
colorectal cancer	MESTIT1	0.10484
dilated cardiomyopathy	SCAANT1	0.10478
osteosarcoma	BDNF-AS	0.10474
Beckwith-Wiedemann syndrome	UCA1	0.10473
cardiac hypertrophy	HAR1B	0.10463
dyskeratosis congenita	PCGEM1	0.10461
tumor	FOXCUT	0.1046
breast cancer	HCP5	0.10454
kidney cancer	BCAR4	0.10453
dilated cardiomyopathy	DSCAM-AS1	0.10448
colorectal cancer	MIR17HG	0.10444
uterus cancer	HULC	0.10438
squamous-cell lung carcinomas	TUG1	0.10437
diabetes mellitus	HULC	0.10437
dilated cardiomyopathy	LINC00261	0.10436
prostat	BPESC1	0.10431
dilated cardiomyopathy	ESRG	0.1043
tongue cancer	KCNQ1DN	0.10428
parotid cancer	KCNQ1DN	0.10428
oesophagus cancer	KCNQ1DN	0.10428
non-functioning pituitary adenoma	FOXCUT	0.10426
Parkinsons disease	DLEU2	0.10422
glucose metabolism disorder	DLEU2	0.10419
breast cancer	BDNF-AS	0.10409
Prader-Willi syndrome	WT1-AS	0.10406
Burkitts lymphomas	GAS5	0.10401
Hodgkins lymphoma	GAS5	0.10399
murine plasmacytomas	GAS5	0.10399
cleft lip	GAS5	0.10398
hepatocellular carcinoma	BCYRN1	0.10392
colon cancer	CDKN2B-AS1	0.10391
adolescent idiopathic scoliosis	GAS5	0.10381
dilated cardiomyopathy	TUSC7	0.10376
choricarcinoma	WRAP53	0.10375
gallbladder cancer	ADAMTS9-AS2	0.1037
testicular cancer	PCAT1	0.10365
Burkitts lymphoma	KCNQ1OT1	0.10363
non-small cell lung cancer	MIR31HG	0.1036
Esophageal squamous cell cancer	BDNF-AS	0.1036
dilated cardiomyopathy	CCDC26	0.10358
breast cancer	PISRT1	0.10353
lung cancer	FOXCUT	0.10324
rhabdomyosarcoma	CDKN2B-AS1	0.10322
Burkitts lymphoma	HOTTIP	0.10322
Klinefelters syndrome	GAS5	0.10322
cervical cancer	HULC	0.10318
nonfunctioning pituitary adenomas	CDKN2B-AS1	0.10318
glioblastoma	UCA1	0.10313
colon cancer	SRA1	0.10313
testicular cancer	GAS5	0.1031
gallbladder cancer	CRNDE	0.10307
neuroblastoma	CDKN2B-AS1	0.10305
dyskeratosis congenita	PCAT1	0.10299
aging	MAP3K14	0.10286
aging	NEAT1	0.10282
oesophageal adenocarcinoma	TUG1	0.10282
parotid cancer	UCA1	0.10276
oesophagus cancer	UCA1	0.10275
tongue cancer	UCA1	0.10273
gastric cancer	HCP5	0.10266
hepatocelluar carcinoma	DAPK1	0.10265
velocardiofacial syndrome	MEG3	0.10259
prostat	HOTAIR	0.10254
ovarian cancer	PANDAR	0.10253
tongue squamous cell carcinomas	CCAT1	0.10248
Congenital hyperinsulinism	WRAP53	0.10246
Beckwith-Wiedemann syndrome	PVT1	0.1024
multiple sclerosis	CDKN2B-AS1	0.10238
melanoma	BACE1-AS	0.10235
autoimmune disease	HOTAIR	0.10233
bladder cancer	DSCAM-AS1	0.10228
adolescent idiopathic scoliosis	NEAT1	0.10222
pseudohypoparathyroidism type Ib	H19	0.10222
cardiac hypertrophy	HAR1A	0.10216
decreased myogenesis	DAOA-AS1	0.10215
diffuse large B-cell lymphoma	PCAT1	0.10207
decreased myogenesis	TUG1	0.10196
non-functioning pituitary adenoma	CDKN2B-AS1	0.10186
dilated cardiomyopathy	TCL6	0.10183
aging	HAR1A	0.10178
tongue squamous cell carcinomas	DISC2	0.10172
endometrial cancer	CCDC26	0.1017
papillary thyroid carcinoma	H19	0.10154
oesophageal adenocarcinoma	CBR3-AS1	0.10153
Burkitts lymphoma	BPESC1	0.10151
esophageal squamous cell carcinoma	PANDAR	0.10143
laryngeal squamous cell carcinoma	UCA1	0.10141
oesophagus cancer	XIST	0.10141
small cell lung cancer	UCA1	0.10141
[truncated: 4,486 more rows]
