# Supplementary material for: A representation learning model based on variational inference and graph autoencoder for predicting lncRNA-disease associations
Source: BMC Bioinformatics. 2021 Mar 21;22:136. doi: 10.1186/s12859-021-04073-z (PMC7983260; doi:10.1186/s12859-021-04073-z)
Supplement: Supplementary file 7 — Additional file 7. Predictions of potential lncRNA-disease association on Dataset2 [file 12859_2021_4073_MOESM7_ESM.xlsx]

## Sheet: result2
disease ontology id	lncRNA name	score
9119	H19	0.50638
3459	HOTAIR	0.4978
3459	MALAT1	0.48205
10286	MALAT1	0.47878
962	H19	0.47661
50686	MIAT	0.47381
4007	MALAT1	0.47239
9351	H19	0.47176
4451	H19	0.46795
4451	CDKN2B-AS1	0.46754
4007	MEG3	0.46462
4	APTR	0.45933
10286	H19	0.45654
10286	PVT1	0.4516
4007	GAS5	0.45043
4	PEG3-AS1	0.44966
10286	GAS5	0.44631
10286	MEG3	0.44388
4	LRRC3DN	0.4405
1793	TUG1	0.43673
14566	GATA3-AS1	0.43596
50686	C5orf66-AS1	0.43322
50686	EPB41L4A-AS1	0.43145
3068	MALAT1	0.42888
50686	LRRC3DN	0.42413
10286	IGF2-AS	0.42315
10286	PCGEM1	0.42162
4451	PVT1	0.42116
3459	PVT1	0.4178
14566	LRRC3DN	0.41772
162	LRRC3DN	0.4173
4	TSIX	0.41666
305	CRNDE	0.41613
10286	CDKN2B-AS1	0.41531
10286	PCAT1	0.41452
14566	PEG3-AS1	0.41374
162	PEG3-AS1	0.41347
50686	LINC01024	0.41336
4007	CDKN2B-AS1	0.41315
10286	CTBP1-AS	0.41167
50686	GATA3-AS1	0.4111
50686	PICSAR	0.41086
3459	MEG3	0.40994
2871	MALAT1	0.40853
9119	MIR99AHG	0.40835
10286	HOTAIR	0.40806
10286	PRNCR1	0.40731
4	FAM30A	0.40685
162	GATA3-AS1	0.40681
962	MALAT1	0.40475
771	CDKN2B-AS1	0.40395
50686	PEG3-AS1	0.40308
4	ABALON	0.40288
3068	H19	0.40207
50686	LINC00654	0.40187
50865	HOTAIR	0.3995
10286	SCHLAP1	0.39895
962	PVT1	0.39837
10286	C1QTNF9B-AS1	0.39817
170	TUG1	0.39815
962	MEG3	0.39649
7	EGOT	0.3964
4	DBET	0.3958
4007	TUG1	0.39382
4	MIR22HG	0.3926
4007	PVT1	0.3924
305	HYMAI	0.39205
14566	APTR	0.39086
162	APTR	0.39002
5517	GAS5	0.38993
4007	H19	0.38982
3068	MEG3	0.38907
60058	MEG3	0.38825
4	MIR181A1HG	0.38803
4	GABPB1-AS1	0.3873
4	B3GALT5-AS1	0.38699
4	CARMN	0.3857
3459	NEAT1	0.3841
4	MIR4435-2HG	0.38405
10286	KCNQ1OT1	0.38403
4	OLMALINC	0.38398
14566	ATE1-AS1	0.3836
10286	DANCR	0.38261
299	PVT1	0.38224
50686	APTR	0.38217
60084	H19	0.38197
657	H19	0.38183
50687	GATA3-AS1	0.37952
4	LINC01587	0.37941
4	HAS2-AS1	0.37784
305	TUG1	0.37596
3347	GAS5	0.37469
184	GAS5	0.37467
4	FMR1-AS1	0.37456
305	GATA3-AS1	0.37363
10286	TUG1	0.37318
14566	IL12A-AS1	0.36957
962	BCYRN1	0.36912
4	CASC8	0.36907
4	LINC00273	0.3683
3459	CCAT2	0.36825
9119	DLEU2	0.36793
14566	GABPB1-AS1	0.36777
4	VLDLR-AS1	0.36745
4	PWRN1	0.36744
4362	TUG1	0.36667
162	GABPB1-AS1	0.36653
219	UCA1	0.3664
3910	CDKN2B-AS1	0.36584
3347	PVT1	0.36541
184	PVT1	0.36537
14566	JAZF1-AS1	0.36483
5517	MEG3	0.3646
10286	NEAT1	0.36397
4362	CDKN2B-AS1	0.36376
14566	GNAS-AS1	0.36162
3908	MIR17HG	0.36158
14566	FAM30A	0.3608
14566	LINC00336	0.36041
4	PARTICL	0.35966
60060	MEG3	0.35935
3459	CCAT1	0.35931
707	MEG3	0.35931
1793	BANCR	0.35929
1612	TUG1	0.35928
14566	LINC00474	0.35904
162	FAM30A	0.35879
14566	LINC00163	0.35725
50686	LINC00511	0.35671
162	ATE1-AS1	0.35671
305	CCDC26	0.35466
1428	CDKN2B-AS1	0.3541
50686	CBR3-AS1	0.35384
684	GATA3-AS1	0.35323
3459	GAS5	0.35249
686	GATA3-AS1	0.35214
3571	GATA3-AS1	0.35208
50686	LINC00336	0.35119
8398	CDKN2B-AS1	0.35097
8398	MIR17HG	0.35043
9119	MIR155HG	0.35033
771	H19	0.35029
783	H19	0.35
3459	BCYRN1	0.34998
14566	NRON	0.34992
50686	GABPB1-AS1	0.34922
9352	MALAT1	0.34908
3119	GATA3-AS1	0.34852
3910	TUG1	0.34829
1307	MIR17HG	0.34811
783	MIR17HG	0.34793
4	XACT	0.3477
1428	MIR17HG	0.34711
9119	CDKN2B-AS1	0.34699
1432	MIR17HG	0.34696
1307	CDKN2B-AS1	0.34692
1240	MALAT1	0.34668
2621	CDKN2B-AS1	0.34663
1432	H19	0.3466
769	CDKN2B-AS1	0.34645
783	CDKN2B-AS1	0.34621
162	CARMN	0.34613
14566	CARMN	0.34605
1398	MIR17HG	0.34566
50686	LINC01556	0.34552
4	AGAP2-AS1	0.34449
4362	NEAT1	0.34425
1398	CDKN2B-AS1	0.34386
50686	FAM83H-AS1	0.34324
4	NUP50-AS1	0.34287
4	LINC00315	0.34212
305	LINC-PINT	0.34203
9119	MIR17HG	0.34166
14566	LINC01080	0.34088
3963	H19	0.34081
14566	LINC00942	0.34079
5517	CDKN2B-AS1	0.34058
8398	H19	0.34009
14566	DBET	0.34005
1398	H19	0.33963
4905	MEG3	0.33945
162	DBET	0.33942
14566	LINC00271	0.33935
962	NBAT1	0.33867
10286	HULC	0.33844
50686	HYMAI	0.33795
1307	H19	0.33755
305	LINC00032	0.33722
10286	PRINS	0.33676
162	JAZF1-AS1	0.33662
3498	HOTAIR	0.33627
4074	HOTAIR	0.33626
162	LOXL1-AS1	0.33588
50686	LINC01080	0.33526
1324	HCP5	0.3352
3459	LINC-ROR	0.33491
14566	LOXL1-AS1	0.3349
10286	HOTTIP	0.33488
3068	CDKN2B-AS1	0.33464
3459	LSINCT5	0.33411
9119	MALAT1	0.33406
162	LINC00336	0.33291
162	OLMALINC	0.33289
14566	OLMALINC	0.33288
771	GAS5	0.33244
162	HPN-AS1	0.33243
1793	NEAT1	0.33227
14566	HPN-AS1	0.33223
47	LINC00474	0.33206
50686	LOXL1-AS1	0.33171
305	LINC00654	0.33169
12365	NORAD	0.33143
2377	NORAD	0.33142
3369	NORAD	0.33141
10952	NORAD	0.33141
2789	NORAD	0.33141
2033	NORAD	0.33141
11830	NORAD	0.33141
1921	NORAD	0.33141
1059	NORAD	0.3314
10976	NORAD	0.3314
50687	TUG1	0.3314
60038	NORAD	0.33139
9835	NORAD	0.33138
4043	NORAD	0.33138
2921	NORAD	0.33138
14067	NORAD	0.33137
60131	NORAD	0.33137
4090	NORAD	0.33136
3213	NORAD	0.33135
3247	NORAD	0.33133
162	MIR22HG	0.33123
14566	MIR22HG	0.33101
962	HAND2-AS1	0.33051
1040	CDKN2B-AS1	0.3302
4	OIP5-AS1	0.33013
4	GHRLOS	0.33008
10286	EGOT	0.32948
4	RAD51-AS1	0.32837
50686	LINC00474	0.32787
962	CASC15	0.3276
219	PVT1	0.32756
3459	SOX2-OT	0.32745
162	IL12A-AS1	0.32707
4	ZNF667-AS1	0.32658
962	MYCNOS	0.32637
962	LINC00467	0.32634
4	LINC01081	0.32587
10763	HOTAIR	0.32574
10591	HOTAIR	0.32567
9744	H19	0.32529
12858	MALAT1	0.32522
4	GNG12-AS1	0.32458
3963	PVT1	0.32432
14566	MIR137HG	0.32418
50686	MIR22HG	0.32405
162	MIR137HG	0.32391
14566	SNHG11	0.32287
162	SNHG11	0.32274
5093	TUG1	0.3226
3459	CDKN2B-AS1	0.3213
50686	LINC00032	0.32091
14566	VLDLR-AS1	0.32045
162	VLDLR-AS1	0.3203
14566	HAS2-AS1	0.32003
162	HAS2-AS1	0.31946
783	GAS5	0.31928
3459	SPRY4-IT1	0.31924
4	NBR2	0.31919
50686	DBET	0.31902
1307	GAS5	0.31872
1432	GAS5	0.31865
4	CECR7	0.31776
1428	GAS5	0.31775
3459	KCNQ1OT1	0.3177
1398	GAS5	0.31749
1921	CDKN2B-AS1	0.31695
3369	CDKN2B-AS1	0.31691
12365	CDKN2B-AS1	0.31689
10976	CDKN2B-AS1	0.31685
2033	CDKN2B-AS1	0.31682
2377	CDKN2B-AS1	0.31679
2789	CDKN2B-AS1	0.31677
10952	CDKN2B-AS1	0.31676
1059	CDKN2B-AS1	0.3167
4043	CDKN2B-AS1	0.31667
11830	CDKN2B-AS1	0.31664
2921	CDKN2B-AS1	0.31661
9835	CDKN2B-AS1	0.3166
60038	CDKN2B-AS1	0.31658
3213	CDKN2B-AS1	0.31657
60131	CDKN2B-AS1	0.31657
4090	CDKN2B-AS1	0.31655
14067	CDKN2B-AS1	0.31653
3247	CDKN2B-AS1	0.31642
1909	MEG3	0.31591
305	LINC01556	0.31587
3068	NEAT1	0.31564
3459	ZFAS1	0.31541
2154	MALAT1	0.3154
50686	ATE1-AS1	0.31528
3119	LINC00472	0.3151
50686	JAZF1-AS1	0.31473
5844	H19	0.31395
4	LINC00575	0.31391
162	GNAS-AS1	0.31339
50687	APTR	0.31323
9408	H19	0.31322
771	HOTAIR	0.31316
2394	TUG1	0.31309
8398	BANCR	0.31301
162	LINC00942	0.31267
299	TUG1	0.31267
13317	H19	0.31248
2978	H19	0.31237
4	DISC1FP1	0.31215
1921	H19	0.31206
12365	H19	0.31203
3369	H19	0.31202
10976	H19	0.31197
2789	H19	0.31193
2377	H19	0.3119
2033	H19	0.31189
10952	H19	0.31189
9993	H19	0.31185
1059	H19	0.31184
11830	H19	0.31177
4043	H19	0.31177
60038	H19	0.31173
9835	H19	0.31172
2921	H19	0.31172
3213	H19	0.31171
60131	H19	0.31167
4090	H19	0.31164
14067	H19	0.31162
3247	H19	0.31155
4	ADORA2A-AS1	0.31135
10283	MIR155HG	0.31107
771	PVT1	0.31096
50686	LINC00942	0.3108
3459	PANDAR	0.31079
783	BANCR	0.30968
9119	TP53COR1	0.30922
1307	BANCR	0.30921
1432	BANCR	0.30914
8692	MALAT1	0.30894
1428	BANCR	0.30852
8398	PVT1	0.30841
1428	PVT1	0.30831
1398	BANCR	0.30829
12858	HOTAIR	0.30815
14566	LINC01588	0.30782
7	LINC00472	0.30756
4	DIO3OS	0.3075
162	LINC00474	0.30721
1432	PVT1	0.30706
50687	HCG4	0.30693
1307	PVT1	0.30656
1398	PVT1	0.30651
14566	TP53TG1	0.30631
162	TP53TG1	0.3063
50686	FAM30A	0.30616
5409	MEG3	0.30615
3459	EGOT	0.30614
783	HOTAIR	0.30589
8398	HOTAIR	0.30588
3119	TP73-AS1	0.3047
4451	WT1-AS	0.30465
1921	EGOT	0.30464
3369	EGOT	0.30462
12365	EGOT	0.30461
50686	HAS2-AS1	0.3046
10976	EGOT	0.30458
2033	EGOT	0.30457
2377	EGOT	0.30455
2789	EGOT	0.30454
10952	EGOT	0.30453
1059	EGOT	0.3045
4043	EGOT	0.30448
11830	EGOT	0.30447
2921	EGOT	0.30445
9835	EGOT	0.30444
60038	EGOT	0.30443
3213	EGOT	0.30442
60131	EGOT	0.30442
4090	EGOT	0.30441
14067	EGOT	0.3044
3247	EGOT	0.30434
12365	TTTY15	0.3039
3369	TTTY15	0.30389
1921	TTTY15	0.30389
10952	TTTY15	0.30388
2377	TTTY15	0.30388
2033	TTTY15	0.30388
10976	TTTY15	0.30388
2789	TTTY15	0.30388
11830	TTTY15	0.30387
1059	TTTY15	0.30387
4043	TTTY15	0.30386
60038	TTTY15	0.30386
9835	TTTY15	0.30385
2921	TTTY15	0.30385
60131	TTTY15	0.30385
4090	TTTY15	0.30384
3213	TTTY15	0.30384
14067	TTTY15	0.30384
3247	TTTY15	0.30382
9744	MALAT1	0.30312
3119	BLACAT1	0.30251
1428	HOTAIR	0.30238
14566	PARD6G-AS1	0.30218
3459	NBAT1	0.30181
4971	H19	0.30168
5183	H19	0.30163
50866	H19	0.3015
4	MEG8	0.30115
3620	CDKN2B-AS1	0.30109
4	LINC01602	0.30103
3119	JAZF1-AS1	0.30062
1921	NALT1	0.30025
12365	NALT1	0.30024
10952	NALT1	0.30022
2377	NALT1	0.30022
2033	NALT1	0.30022
3369	NALT1	0.30022
2789	NALT1	0.30021
10976	NALT1	0.30021
1059	NALT1	0.3002
11830	NALT1	0.3002
1432	HOTAIR	0.3002
2921	NALT1	0.30019
9835	NALT1	0.30019
4043	NALT1	0.30019
60038	NALT1	0.30019
60131	NALT1	0.30018
14067	NALT1	0.30018
4090	NALT1	0.30017
3213	NALT1	0.30016
3247	NALT1	0.30015
14566	LINC01098	0.30004
1921	HOTAIR	0.29996
3369	HOTAIR	0.29992
10976	HOTAIR	0.29992
12365	HOTAIR	0.29992
2789	HOTAIR	0.29988
2377	HOTAIR	0.29987
2033	HOTAIR	0.29986
10952	HOTAIR	0.29983
1059	HOTAIR	0.29982
4043	HOTAIR	0.29978
11830	HOTAIR	0.29976
2921	HOTAIR	0.29975
60038	HOTAIR	0.29974
9835	HOTAIR	0.29973
3213	HOTAIR	0.29972
60131	HOTAIR	0.29969
4090	HOTAIR	0.29968
14067	HOTAIR	0.29967
3247	HOTAIR	0.29961
1921	LINC00473	0.29918
12365	LINC00473	0.29917
3369	LINC00473	0.29916
10976	LINC00473	0.29915
2033	LINC00473	0.29913
2789	LINC00473	0.29913
2377	LINC00473	0.29913
10952	LINC00473	0.29912
1059	LINC00473	0.2991
11830	LINC00473	0.29909
4043	LINC00473	0.29908
60038	LINC00473	0.29907
9835	LINC00473	0.29907
2921	LINC00473	0.29907
60131	LINC00473	0.29905
9352	IGF2-AS	0.29905
3213	LINC00473	0.29904
4090	LINC00473	0.29903
14067	LINC00473	0.29903
3247	LINC00473	0.29899
1793	KCNQ1OT1	0.29829
305	APTR	0.29821
4	LINC01235	0.29789
50687	LINC-ROR	0.29761
4960	H19	0.29749
1398	HOTAIR	0.29731
1307	HOTAIR	0.29649
1921	AGAP2-AS1	0.29566
12365	AGAP2-AS1	0.29566
3369	AGAP2-AS1	0.29565
10976	AGAP2-AS1	0.29564
2789	AGAP2-AS1	0.29562
2377	AGAP2-AS1	0.29562
2033	AGAP2-AS1	0.29562
10952	AGAP2-AS1	0.29561
1059	AGAP2-AS1	0.29559
4	PCAT4	0.29559
11830	AGAP2-AS1	0.29558
4043	AGAP2-AS1	0.29557
9835	AGAP2-AS1	0.29556
60038	AGAP2-AS1	0.29556
2921	AGAP2-AS1	0.29556
3213	AGAP2-AS1	0.29554
60131	AGAP2-AS1	0.29554
4090	AGAP2-AS1	0.29553
14067	AGAP2-AS1	0.29553
3247	AGAP2-AS1	0.29549
783	MEG3	0.29513
219	MHRT	0.29508
1921	GATA3-AS1	0.295
12365	GATA3-AS1	0.29499
3369	GATA3-AS1	0.29498
10976	GATA3-AS1	0.29496
2789	GATA3-AS1	0.29495
2377	GATA3-AS1	0.29494
2033	GATA3-AS1	0.29494
10952	GATA3-AS1	0.29493
1059	GATA3-AS1	0.29491
4043	GATA3-AS1	0.29488
11830	GATA3-AS1	0.29488
60038	GATA3-AS1	0.29487
2921	GATA3-AS1	0.29487
9835	GATA3-AS1	0.29486
3213	GATA3-AS1	0.29486
60131	GATA3-AS1	0.29484
4090	GATA3-AS1	0.29483
14067	GATA3-AS1	0.29483
3247	GATA3-AS1	0.29479
193	MIR155HG	0.29479
47	TUG1	0.29439
50686	TARID	0.29393
14566	B3GALT5-AS1	0.29392
1921	NPSR1-AS1	0.29389
12365	NPSR1-AS1	0.29389
10952	NPSR1-AS1	0.29388
2789	NPSR1-AS1	0.29388
2377	NPSR1-AS1	0.29388
2033	NPSR1-AS1	0.29388
11830	NPSR1-AS1	0.29388
1059	NPSR1-AS1	0.29388
3369	NPSR1-AS1	0.29388
10976	NPSR1-AS1	0.29388
50687	CTBP1-AS	0.29387
2921	NPSR1-AS1	0.29387
9835	NPSR1-AS1	0.29387
60038	NPSR1-AS1	0.29387
4043	NPSR1-AS1	0.29387
4090	NPSR1-AS1	0.29386
60131	NPSR1-AS1	0.29386
14067	NPSR1-AS1	0.29386
3213	NPSR1-AS1	0.29386
3247	NPSR1-AS1	0.29385
10286	LINC00963	0.29366
12365	DIO3OS	0.29361
1921	DIO3OS	0.29361
3369	DIO3OS	0.2936
10952	DIO3OS	0.29359
2033	DIO3OS	0.29359
2377	DIO3OS	0.29359
10976	DIO3OS	0.29359
2789	DIO3OS	0.29359
1059	DIO3OS	0.29358
11830	DIO3OS	0.29357
4043	DIO3OS	0.29357
60038	DIO3OS	0.29356
2921	DIO3OS	0.29356
9835	DIO3OS	0.29356
3213	DIO3OS	0.29355
4090	DIO3OS	0.29355
14067	DIO3OS	0.29355
60131	DIO3OS	0.29355
3247	DIO3OS	0.29353
1428	MEG3	0.29341
1921	LINC00261	0.29322
12365	LINC00261	0.29322
2033	LINC00261	0.29321
2377	LINC00261	0.29321
3369	LINC00261	0.29321
10976	LINC00261	0.29321
2789	LINC00261	0.29321
10952	LINC00261	0.29321
1059	LINC00261	0.2932
11830	LINC00261	0.2932
4043	LINC00261	0.29319
9835	LINC00261	0.29319
60038	LINC00261	0.29319
60131	LINC00261	0.29319
2921	LINC00261	0.29319
14067	LINC00261	0.29318
3213	LINC00261	0.29318
4090	LINC00261	0.29318
3247	LINC00261	0.29317
162	B3GALT5-AS1	0.29316
50686	LINC01588	0.29316
162	LINC00163	0.29309
4	PWAR5	0.29299
50686	SNHG11	0.29293
120	EGOT	0.29292
1921	LINC01098	0.29254
12365	LINC01098	0.29254
3369	LINC01098	0.29253
10976	LINC01098	0.29252
2377	LINC01098	0.29251
2033	LINC01098	0.29251
2789	LINC01098	0.29251
10952	LINC01098	0.29251
11830	LINC01098	0.29249
1059	LINC01098	0.29249
4043	LINC01098	0.29248
60038	LINC01098	0.29247
2921	LINC01098	0.29247
9835	LINC01098	0.29247
1921	LINC00273	0.29247
3213	LINC01098	0.29246
10976	LINC00273	0.29246
12365	LINC00273	0.29246
3369	LINC00273	0.29246
60131	LINC01098	0.29246
4090	LINC01098	0.29245
14067	LINC01098	0.29245
2377	LINC00273	0.29244
2033	LINC00273	0.29244
10952	LINC00273	0.29243
3247	LINC01098	0.29243
2789	LINC00273	0.29243
1059	LINC00273	0.29242
11830	LINC00273	0.2924
4043	LINC00273	0.2924
60038	LINC00273	0.29239
2921	LINC00273	0.29239
9835	LINC00273	0.29238
3213	LINC00273	0.29238
4090	LINC00273	0.29237
14067	LINC00273	0.29237
60131	LINC00273	0.29237
3247	LINC00273	0.29234
771	MEG3	0.29194
1921	WT1-AS	0.29175
3369	WT1-AS	0.29174
12365	WT1-AS	0.29174
10976	WT1-AS	0.29172
2789	WT1-AS	0.29171
2033	WT1-AS	0.29171
10952	WT1-AS	0.29171
2377	WT1-AS	0.29171
1059	WT1-AS	0.29169
8398	MEG3	0.29168
11830	WT1-AS	0.29167
4043	WT1-AS	0.29167
60038	WT1-AS	0.29166
2921	WT1-AS	0.29166
9835	WT1-AS	0.29166
50828	MEG3	0.29165
3213	WT1-AS	0.29165
60131	WT1-AS	0.29164
14067	WT1-AS	0.29163
4090	WT1-AS	0.29163
3247	WT1-AS	0.2916
1432	MEG3	0.29127
1921	MIR181A1HG	0.29124
12365	MIR181A1HG	0.29123
3369	MIR181A1HG	0.29123
10976	MIR181A1HG	0.29122
2033	MIR181A1HG	0.29121
14566	CDKN2A-AS1	0.29121
2789	MIR181A1HG	0.2912
2377	MIR181A1HG	0.2912
1059	MIR181A1HG	0.29119
10952	MIR181A1HG	0.29119
11830	MIR181A1HG	0.29117
4043	MIR181A1HG	0.29117
2921	MIR181A1HG	0.29117
9835	MIR181A1HG	0.29116
60038	MIR181A1HG	0.29116
4090	MIR181A1HG	0.29115
60131	MIR181A1HG	0.29115
3213	MIR181A1HG	0.29115
14067	MIR181A1HG	0.29114
3247	MIR181A1HG	0.29111
2154	PVT1	0.29095
1921	MALAT1	0.29095
3369	MALAT1	0.29093
12365	MALAT1	0.29093
10976	MALAT1	0.29091
2789	MALAT1	0.29089
2033	MALAT1	0.29089
1921	GABPB1-AS1	0.29088
2377	MALAT1	0.29088
3369	GABPB1-AS1	0.29087
12365	GABPB1-AS1	0.29087
10976	GABPB1-AS1	0.29086
10952	MALAT1	0.29086
50686	HPN-AS1	0.29085
2377	GABPB1-AS1	0.29085
2033	GABPB1-AS1	0.29085
1059	MALAT1	0.29085
2789	GABPB1-AS1	0.29085
10952	GABPB1-AS1	0.29084
1059	GABPB1-AS1	0.29084
11830	GABPB1-AS1	0.29083
4043	MALAT1	0.29082
4043	GABPB1-AS1	0.29082
2921	GABPB1-AS1	0.29082
3213	GABPB1-AS1	0.29081
9835	GABPB1-AS1	0.29081
11830	MALAT1	0.29081
12365	ZEB1-AS1	0.29081
60038	GABPB1-AS1	0.29081
60131	GABPB1-AS1	0.29081
1921	ZEB1-AS1	0.29081
2921	MALAT1	0.29081
2377	ZEB1-AS1	0.2908
2033	ZEB1-AS1	0.2908
3369	ZEB1-AS1	0.2908
10976	ZEB1-AS1	0.2908
4090	GABPB1-AS1	0.2908
14067	GABPB1-AS1	0.2908
60038	MALAT1	0.29079
1059	ZEB1-AS1	0.29079
10952	ZEB1-AS1	0.29079
3213	MALAT1	0.29079
2789	ZEB1-AS1	0.29079
3119	LRRC3DN	0.29079
9835	MALAT1	0.29079
3247	GABPB1-AS1	0.29078
11830	ZEB1-AS1	0.29078
4043	ZEB1-AS1	0.29078
60038	ZEB1-AS1	0.29077
9835	ZEB1-AS1	0.29077
2921	ZEB1-AS1	0.29077
14067	MALAT1	0.29076
3213	ZEB1-AS1	0.29076
14067	ZEB1-AS1	0.29076
4090	ZEB1-AS1	0.29076
60131	MALAT1	0.29076
4090	MALAT1	0.29076
60131	ZEB1-AS1	0.29076
3247	ZEB1-AS1	0.29074
3247	MALAT1	0.29071
50686	IL12A-AS1	0.2906
12365	HAS2-AS1	0.29058
1921	HAS2-AS1	0.29058
3369	HAS2-AS1	0.29057
10976	HAS2-AS1	0.29057
2789	HAS2-AS1	0.29056
2033	HAS2-AS1	0.29056
2377	HAS2-AS1	0.29056
10952	HAS2-AS1	0.29055
1921	KCTD21-AS1	0.29055
12365	KCTD21-AS1	0.29055
1059	HAS2-AS1	0.29054
2789	KCTD21-AS1	0.29054
2377	KCTD21-AS1	0.29054
2033	KCTD21-AS1	0.29054
3369	KCTD21-AS1	0.29054
11830	KCTD21-AS1	0.29054
10976	KCTD21-AS1	0.29054
10952	KCTD21-AS1	0.29054
1059	KCTD21-AS1	0.29053
60131	KCTD21-AS1	0.29053
60038	KCTD21-AS1	0.29053
4043	KCTD21-AS1	0.29053
14067	KCTD21-AS1	0.29053
11830	HAS2-AS1	0.29053
2921	KCTD21-AS1	0.29053
4043	HAS2-AS1	0.29053
9835	KCTD21-AS1	0.29053
9835	HAS2-AS1	0.29052
3213	KCTD21-AS1	0.29052
4090	KCTD21-AS1	0.29052
2921	HAS2-AS1	0.29052
60038	HAS2-AS1	0.29052
3247	KCTD21-AS1	0.29051
3213	HAS2-AS1	0.29051
60131	HAS2-AS1	0.2905
14067	HAS2-AS1	0.2905
4090	HAS2-AS1	0.2905
9352	H19	0.29048
3247	HAS2-AS1	0.29048
1921	FAM30A	0.29045
12365	FAM30A	0.29044
3369	FAM30A	0.29044
10976	FAM30A	0.29043
2377	FAM30A	0.29042
2789	FAM30A	0.29042
2033	FAM30A	0.29042
10952	FAM30A	0.29041
1921	UCA1	0.2904
12365	UCA1	0.2904
1921	MIF-AS1	0.2904
10976	UCA1	0.29039
3369	MIF-AS1	0.29039
1059	FAM30A	0.29039
3369	UCA1	0.29039
2033	MIF-AS1	0.29038
2789	UCA1	0.29038
2377	UCA1	0.29038
2033	UCA1	0.29038
10976	MIF-AS1	0.29038
11830	FAM30A	0.29038
4043	FAM30A	0.29038
10952	MIF-AS1	0.29038
2377	MIF-AS1	0.29038
1059	UCA1	0.29037
1059	MIF-AS1	0.29037
9835	FAM30A	0.29037
10952	UCA1	0.29037
2921	FAM30A	0.29037
60038	FAM30A	0.29037
3213	FAM30A	0.29036
4043	UCA1	0.29036
4043	MIF-AS1	0.29036
11830	UCA1	0.29036
11830	MIF-AS1	0.29036
4090	FAM30A	0.29035
2921	MIF-AS1	0.29035
14067	FAM30A	0.29035
2921	UCA1	0.29035
60038	UCA1	0.29035
60131	MIF-AS1	0.29035
9835	UCA1	0.29035
60131	FAM30A	0.29035
9835	MIF-AS1	0.29035
60038	MIF-AS1	0.29035
14067	UCA1	0.29034
3213	MIF-AS1	0.29034
3213	UCA1	0.29034
4090	UCA1	0.29034
60131	UCA1	0.29034
4090	MIF-AS1	0.29034
3247	FAM30A	0.29032
2377	PCAT4	0.29032
12365	PCAT4	0.29032
10976	PCAT4	0.29032
1398	MEG3	0.29032
3247	MIF-AS1	0.29032
3369	PCAT4	0.29032
3247	UCA1	0.29032
1921	PCAT4	0.29032
2033	PCAT4	0.29032
11830	PCAT4	0.29031
2789	PCAT4	0.29031
10952	PCAT4	0.29031
1059	PCAT4	0.29031
60038	PCAT4	0.2903
4043	PCAT4	0.2903
14067	PCAT4	0.2903
2921	PCAT4	0.2903
60131	PCAT4	0.2903
9835	PCAT4	0.2903
3213	PCAT4	0.29029
4090	PCAT4	0.29029
3247	PCAT4	0.29028
1921	PTCSC3	0.29019
1307	MEG3	0.29019
3369	PTCSC3	0.29018
12365	PTCSC3	0.29018
10976	PTCSC3	0.29017
2033	PTCSC3	0.29016
2377	PTCSC3	0.29015
2789	PTCSC3	0.29015
1059	PTCSC3	0.29014
10976	DLEU2	0.29014
1921	DLEU2	0.29014
3369	DLEU2	0.29014
10952	PTCSC3	0.29014
12365	DLEU2	0.29014
1059	DLEU2	0.29013
2033	DLEU2	0.29013
2789	DLEU2	0.29013
10952	DLEU2	0.29013
2377	DLEU2	0.29013
11830	DLEU2	0.29012
60038	DLEU2	0.29012
4043	PTCSC3	0.29012
2921	DLEU2	0.29012
11830	PTCSC3	0.29012
4043	DLEU2	0.29012
3213	DLEU2	0.29011
2921	PTCSC3	0.29011
60038	PTCSC3	0.29011
60131	DLEU2	0.29011
9835	PTCSC3	0.29011
9835	DLEU2	0.29011
4090	DLEU2	0.2901
14067	DLEU2	0.2901
3213	PTCSC3	0.2901
60131	PTCSC3	0.29009
3247	DLEU2	0.29009
4090	PTCSC3	0.29009
14067	PTCSC3	0.29009
3247	PTCSC3	0.29006
3119	APTR	0.28979
1921	MIR155HG	0.28976
3369	MIR155HG	0.28975
10976	MIR155HG	0.28975
12365	MIR155HG	0.28975
2033	MIR155HG	0.28974
2377	MIR155HG	0.28973
2789	MIR155HG	0.28973
10952	MIR155HG	0.28973
1059	MIR155HG	0.28972
1921	MIR17HG	0.28972
12365	MIR17HG	0.28971
4043	MIR155HG	0.28971
10976	MIR17HG	0.28971
3369	MIR17HG	0.28971
11830	MIR155HG	0.2897
1921	LINC01080	0.2897
2921	MIR155HG	0.2897
9835	MIR155HG	0.28969
2033	MIR17HG	0.28969
60038	MIR155HG	0.28969
3213	MIR155HG	0.28969
2377	MIR17HG	0.28969
2789	MIR17HG	0.28969
12365	LINC01080	0.28969
10952	MIR17HG	0.28968
4090	MIR155HG	0.28968
60131	MIR155HG	0.28968
10976	LINC01080	0.28968
3369	LINC01080	0.28968
1059	MIR17HG	0.28968
14067	MIR155HG	0.28968
2033	LINC01080	0.28967
2377	LINC01080	0.28967
3247	MIR155HG	0.28966
10952	LINC01080	0.28966
4043	MIR17HG	0.28966
2789	LINC01080	0.28966
11830	MIR17HG	0.28966
1059	LINC01080	0.28965
2921	MIR17HG	0.28965
9835	MIR17HG	0.28965
60038	MIR17HG	0.28965
60131	MIR17HG	0.28964
3213	MIR17HG	0.28964
14067	MIR17HG	0.28964
4090	MIR17HG	0.28964
11830	LINC01080	0.28963
9835	LINC01080	0.28963
4043	LINC01080	0.28963
2921	LINC01080	0.28963
60038	LINC01080	0.28962
1921	DSCR9	0.28962
3213	LINC01080	0.28962
12365	DSCR9	0.28961
14067	LINC01080	0.28961
3369	DSCR9	0.28961
4090	LINC01080	0.28961
60131	LINC01080	0.28961
3247	MIR17HG	0.28961
10976	DSCR9	0.2896
2377	DSCR9	0.2896
2789	DSCR9	0.28959
2033	DSCR9	0.28959
3247	LINC01080	0.28959
10952	DSCR9	0.28959
1059	DSCR9	0.28958
4043	DSCR9	0.28957
11830	DSCR9	0.28957
2921	DSCR9	0.28956
60038	DSCR9	0.28956
9835	DSCR9	0.28956
60131	DSCR9	0.28955
4090	DSCR9	0.28955
3213	DSCR9	0.28955
14067	DSCR9	0.28954
3247	DSCR9	0.28952
12365	TDRG1	0.28945
1921	TDRG1	0.28945
3369	TDRG1	0.28945
2377	TDRG1	0.28944
2789	TDRG1	0.28944
2033	TDRG1	0.28944
10952	TDRG1	0.28944
10976	TDRG1	0.28944
11830	TDRG1	0.28943
4043	TDRG1	0.28943
1059	TDRG1	0.28943
60038	TDRG1	0.28942
60131	TDRG1	0.28942
2921	TDRG1	0.28942
14067	TDRG1	0.28942
9835	TDRG1	0.28942
4090	TDRG1	0.28941
3213	TDRG1	0.28941
3247	TDRG1	0.2894
10952	COPG2IT1	0.28935
2377	COPG2IT1	0.28935
3369	COPG2IT1	0.28935
12365	COPG2IT1	0.28935
10976	COPG2IT1	0.28935
1921	COPG2IT1	0.28935
2033	COPG2IT1	0.28935
1059	COPG2IT1	0.28934
2789	COPG2IT1	0.28934
60038	COPG2IT1	0.28934
2921	COPG2IT1	0.28934
1921	PCGEM1	0.28934
9835	COPG2IT1	0.28934
11830	COPG2IT1	0.28934
4043	COPG2IT1	0.28934
3369	PCGEM1	0.28933
3213	COPG2IT1	0.28933
1921	MEG8	0.28933
12365	PCGEM1	0.28933
4090	COPG2IT1	0.28933
10976	PCGEM1	0.28933
12365	MEG8	0.28933
14067	COPG2IT1	0.28933
60131	COPG2IT1	0.28933
2033	MEG8	0.28932
3247	COPG2IT1	0.28932
2377	MEG8	0.28932
2789	MEG8	0.28932
10952	MEG8	0.28932
2789	PCGEM1	0.28932
3369	MEG8	0.28932
2033	PCGEM1	0.28932
2377	PCGEM1	0.28932
10976	MEG8	0.28932
11830	MEG8	0.28931
1059	PCGEM1	0.28931
10952	PCGEM1	0.28931
1059	MEG8	0.28931
4043	MEG8	0.28931
2921	MEG8	0.2893
3213	MEG8	0.2893
14067	MEG8	0.2893
4090	MEG8	0.2893
9835	MEG8	0.2893
4043	PCGEM1	0.2893
60131	MEG8	0.2893
11830	PCGEM1	0.2893
60038	MEG8	0.2893
2921	PCGEM1	0.28929
9835	PCGEM1	0.28929
60038	PCGEM1	0.28929
3247	MEG8	0.28929
14067	PCGEM1	0.28928
4090	PCGEM1	0.28928
3213	PCGEM1	0.28928
60131	PCGEM1	0.28928
3369	ZNF667-AS1	0.28927
10976	ZNF667-AS1	0.28927
12365	ZNF667-AS1	0.28927
1921	ZNF667-AS1	0.28927
2789	ZNF667-AS1	0.28926
2033	ZNF667-AS1	0.28926
2377	ZNF667-AS1	0.28926
10952	ZNF667-AS1	0.28926
3247	PCGEM1	0.28926
11830	ZNF667-AS1	0.28925
4043	ZNF667-AS1	0.28925
1059	ZNF667-AS1	0.28925
3369	CADM3-AS1	0.28924
9835	ZNF667-AS1	0.28924
2377	CADM3-AS1	0.28924
2921	ZNF667-AS1	0.28924
12365	CADM3-AS1	0.28924
10976	CADM3-AS1	0.28924
60131	ZNF667-AS1	0.28924
3213	ZNF667-AS1	0.28924
2033	CADM3-AS1	0.28924
1921	PTCSC2	0.28924
1921	CADM3-AS1	0.28924
60038	ZNF667-AS1	0.28924
1059	CADM3-AS1	0.28923
10952	CADM3-AS1	0.28923
3369	PTCSC2	0.28923
2789	CADM3-AS1	0.28923
4090	ZNF667-AS1	0.28923
12365	PTCSC2	0.28923
11830	CADM3-AS1	0.28923
14067	ZNF667-AS1	0.28923
4043	CADM3-AS1	0.28922
10976	PTCSC2	0.28922
9835	CADM3-AS1	0.28922
3247	ZNF667-AS1	0.28922
2921	CADM3-AS1	0.28922
60038	CADM3-AS1	0.28922
1921	LINC01588	0.28922
2033	PTCSC2	0.28922
60131	CADM3-AS1	0.28922
3213	CADM3-AS1	0.28921
14067	CADM3-AS1	0.28921
3369	LINC01588	0.28921
2377	PTCSC2	0.28921
10952	PTCSC2	0.28921
12365	LINC01588	0.28921
2789	PTCSC2	0.28921
4090	CADM3-AS1	0.28921
10976	LINC01588	0.2892
1059	PTCSC2	0.2892
3247	CADM3-AS1	0.2892
4043	PTCSC2	0.28919
11830	PTCSC2	0.28919
2033	LINC01588	0.28919
2789	LINC01588	0.28919
2377	LINC01588	0.28919
2921	PTCSC2	0.28918
60038	PTCSC2	0.28918
9835	PTCSC2	0.28918
10952	LINC01588	0.28918
1059	LINC01588	0.28918
11830	LINC01588	0.28917
3213	PTCSC2	0.28917
60131	PTCSC2	0.28917
4043	LINC01588	0.28916
2921	LINC01588	0.28916
60038	LINC01588	0.28916
9835	LINC01588	0.28916
4090	PTCSC2	0.28916
14067	PTCSC2	0.28916
60131	LINC01588	0.28915
3213	LINC01588	0.28915
4090	LINC01588	0.28914
3247	PTCSC2	0.28914
14067	LINC01588	0.28914
3247	LINC01588	0.28912
1921	MIR99AHG	0.28897
12365	MIR99AHG	0.28897
3369	MIR99AHG	0.28896
2789	MIR99AHG	0.28896
2377	MIR99AHG	0.28896
2033	MIR99AHG	0.28896
10976	MIR99AHG	0.28896
10952	MIR99AHG	0.28896
4043	MIR99AHG	0.28895
3068	MIR17HG	0.28895
1059	MIR99AHG	0.28895
11830	MIR99AHG	0.28895
60131	MIR99AHG	0.28894
2921	MIR99AHG	0.28894
60038	MIR99AHG	0.28894
3213	MIR99AHG	0.28894
9835	MIR99AHG	0.28894
14067	MIR99AHG	0.28893
14566	HLA-F-AS1	0.28893
4090	MIR99AHG	0.28893
3247	MIR99AHG	0.28892
1921	PEG3-AS1	0.28888
162	HLA-F-AS1	0.28887
3369	PEG3-AS1	0.28887
12365	PEG3-AS1	0.28887
10976	PEG3-AS1	0.28886
2033	PEG3-AS1	0.28886
4	NFIA-AS1	0.28886
10952	PEG3-AS1	0.28885
2377	PEG3-AS1	0.28885
2789	PEG3-AS1	0.28885
12365	HAND2-AS1	0.28884
1059	PEG3-AS1	0.28884
3369	HAND2-AS1	0.28884
1921	HAND2-AS1	0.28884
4043	PEG3-AS1	0.28883
11830	PEG3-AS1	0.28883
10976	HAND2-AS1	0.28883
60038	PEG3-AS1	0.28882
9835	PEG3-AS1	0.28882
2033	HAND2-AS1	0.28882
2377	HAND2-AS1	0.28882
2789	HAND2-AS1	0.28882
2921	PEG3-AS1	0.28882
1059	HAND2-AS1	0.28881
10952	HAND2-AS1	0.28881
4090	PEG3-AS1	0.28881
60131	PEG3-AS1	0.28881
3213	PEG3-AS1	0.28881
14067	PEG3-AS1	0.2888
60038	HAND2-AS1	0.28879
3247	PEG3-AS1	0.28879
9835	HAND2-AS1	0.28879
2921	HAND2-AS1	0.28879
4043	HAND2-AS1	0.28879
11830	HAND2-AS1	0.28879
3213	HAND2-AS1	0.28878
60131	HAND2-AS1	0.28878
4090	HAND2-AS1	0.28878
14067	HAND2-AS1	0.28877
4905	GAS5	0.28875
3247	HAND2-AS1	0.28875
1921	LINC01133	0.28872
3369	LINC01133	0.28871
12365	LINC01133	0.28871
10976	LINC01133	0.2887
2033	LINC01133	0.2887
12365	LINC00312	0.2887
2789	LINC00312	0.2887
3369	LINC00312	0.2887
2377	LINC00312	0.2887
2033	LINC00312	0.2887
1921	LINC00312	0.2887
10952	LINC00312	0.2887
10976	LINC00312	0.2887
14067	LINC00312	0.28869
4043	LINC00312	0.28869
9835	LINC00312	0.28869
2377	LINC01133	0.28869
2789	LINC01133	0.28869
2921	LINC00312	0.28869
10952	LINC01133	0.28869
60038	LINC00312	0.28869
60131	LINC00312	0.28869
1059	LINC00312	0.28869
11830	LINC00312	0.28869
1059	LINC01133	0.28868
4090	LINC00312	0.28868
3213	LINC00312	0.28868
11830	LINC01133	0.28868
3247	LINC00312	0.28868
60038	LINC01133	0.28867
2921	LINC01133	0.28867
4043	LINC01133	0.28867
9835	LINC01133	0.28867
60131	LINC01133	0.28866
3213	LINC01133	0.28866
4090	LINC01133	0.28866
14067	LINC01133	0.28865
3247	LINC01133	0.28864
4	TTTY2	0.28858
1921	LINC00271	0.28846
10976	LINC00271	0.28845
12365	LINC00271	0.28845
2033	LINC00271	0.28845
3369	LINC00271	0.28845
10952	LINC00271	0.28844
2377	LINC00271	0.28844
2789	LINC00271	0.28844
1921	PARTICL	0.28843
2921	LINC00271	0.28843
1059	LINC00271	0.28843
4043	LINC00271	0.28843
12365	PARTICL	0.28843
9835	LINC00271	0.28843
11830	LINC00271	0.28843
10976	PARTICL	0.28842
3369	PARTICL	0.28842
3213	LINC00271	0.28842
60131	LINC00271	0.28842
4090	LINC00271	0.28842
14067	LINC00271	0.28842
60038	LINC00271	0.28842
2789	PARTICL	0.28841
2377	PARTICL	0.28841
10952	PARTICL	0.28841
2033	PARTICL	0.28841
1059	PARTICL	0.2884
3247	LINC00271	0.2884
2921	PARTICL	0.28839
4043	PARTICL	0.28839
11830	PARTICL	0.28839
60131	PARTICL	0.28838
60038	PARTICL	0.28838
9835	PARTICL	0.28838
3213	PARTICL	0.28838
14067	PARTICL	0.28837
12365	SERTAD4-AS1	0.28837
1921	SERTAD4-AS1	0.28837
3369	SERTAD4-AS1	0.28837
4090	PARTICL	0.28837
10976	SERTAD4-AS1	0.28836
2377	SERTAD4-AS1	0.28836
11830	SERTAD4-AS1	0.28836
2789	SERTAD4-AS1	0.28836
10952	SERTAD4-AS1	0.28836
1059	SERTAD4-AS1	0.28836
2033	SERTAD4-AS1	0.28836
3247	PARTICL	0.28835
14067	SERTAD4-AS1	0.28835
60131	SERTAD4-AS1	0.28835
9835	SERTAD4-AS1	0.28835
60038	SERTAD4-AS1	0.28835
2921	SERTAD4-AS1	0.28835
4043	SERTAD4-AS1	0.28835
3247	SERTAD4-AS1	0.28834
4090	SERTAD4-AS1	0.28834
3213	SERTAD4-AS1	0.28834
12365	TEX41	0.28823
10952	TEX41	0.28823
2033	TEX41	0.28823
10976	TEX41	0.28823
1921	TEX41	0.28823
2377	TEX41	0.28823
3369	TEX41	0.28823
11830	TEX41	0.28822
1059	TEX41	0.28822
4043	TEX41	0.28822
2789	TEX41	0.28822
60038	TEX41	0.28821
9835	TEX41	0.28821
4090	TEX41	0.28821
60131	TEX41	0.28821
3213	TEX41	0.28821
14067	TEX41	0.28821
2921	TEX41	0.28821
3247	TEX41	0.2882
1921	C5orf66-AS2	0.28811
12365	C5orf66-AS2	0.2881
3369	C5orf66-AS2	0.2881
3459	LINC00472	0.28809
2033	C5orf66-AS2	0.28809
10976	C5orf66-AS2	0.28809
12365	APTR	0.28808
10952	C5orf66-AS2	0.28808
2377	C5orf66-AS2	0.28808
2789	C5orf66-AS2	0.28808
3369	APTR	0.28808
1921	APTR	0.28808
1059	C5orf66-AS2	0.28807
10976	APTR	0.28807
4043	C5orf66-AS2	0.28806
2033	APTR	0.28806
11830	C5orf66-AS2	0.28806
10952	APTR	0.28806
2789	APTR	0.28806
2377	APTR	0.28806
9835	C5orf66-AS2	0.28805
2921	C5orf66-AS2	0.28805
1059	APTR	0.28805
60038	C5orf66-AS2	0.28805
60131	C5orf66-AS2	0.28804
4090	C5orf66-AS2	0.28804
4043	APTR	0.28804
1921	HCG9	0.28804
3213	C5orf66-AS2	0.28804
11830	APTR	0.28804
12365	HCG9	0.28804
9835	APTR	0.28803
3213	APTR	0.28803
2921	APTR	0.28803
60038	APTR	0.28803
14067	C5orf66-AS2	0.28803
3369	HCG9	0.28803
2789	HCG9	0.28803
2377	HCG9	0.28803
2033	HCG9	0.28803
10952	HCG9	0.28803
10976	HCG9	0.28803
4043	HCG9	0.28802
14067	APTR	0.28802
60131	APTR	0.28802
9835	HCG9	0.28802
60038	HCG9	0.28802
1059	HCG9	0.28802
2921	HCG9	0.28802
11830	HCG9	0.28802
4090	APTR	0.28802
3247	C5orf66-AS2	0.28802
14067	HCG9	0.28801
12365	CDR1-AS	0.28801
4090	HCG9	0.28801
1921	LINC00474	0.28801
3213	HCG9	0.28801
12365	LINC00477	0.28801
60131	HCG9	0.28801
1059	CDR1-AS	0.288
1921	CDR1-AS	0.288
14067	CDR1-AS	0.288
60038	LINC00477	0.288
11830	CDR1-AS	0.288
10976	CDR1-AS	0.288
11830	LINC00477	0.288
9835	LINC00477	0.288
10976	LINC00474	0.288
12365	LINC00474	0.288
60038	CDR1-AS	0.288
10976	LINC00477	0.288
2033	CDR1-AS	0.288
60131	LINC00477	0.288
10952	LINC00477	0.288
3369	LINC00474	0.288
1059	LINC00477	0.288
60131	CDR1-AS	0.288
10952	CDR1-AS	0.288
2377	CDR1-AS	0.288
2377	LINC00477	0.288
4043	LINC00477	0.288
3369	LINC00477	0.288
9835	CDR1-AS	0.288
4043	CDR1-AS	0.288
2789	CDR1-AS	0.288
2921	LINC00477	0.288
3247	HCG9	0.288
2789	LINC00477	0.288
3247	APTR	0.288
2033	LINC00477	0.288
2921	CDR1-AS	0.288
14067	LINC00477	0.288
3369	CDR1-AS	0.288
1921	LINC00477	0.288
4090	CDR1-AS	0.28799
4090	LINC00477	0.28799
3247	LINC00477	0.28799
3213	CDR1-AS	0.28799
3213	LINC00477	0.28799
2033	LINC00474	0.28799
2377	LINC00474	0.28799
2789	LINC00474	0.28799
3247	CDR1-AS	0.28799
10952	LINC00474	0.28798
1059	LINC00474	0.28798
12365	TARID	0.28798
1921	TARID	0.28797
3369	TARID	0.28797
2789	TARID	0.28797
2377	TARID	0.28797
2033	TARID	0.28797
4043	LINC00474	0.28797
1059	TARID	0.28797
12365	HOXA11-AS	0.28797
10976	TARID	0.28797
11830	TARID	0.28797
10952	TARID	0.28797
2921	LINC00474	0.28797
11830	LINC00474	0.28797
1921	HOXA11-AS	0.28797
60038	LINC00474	0.28796
4090	TARID	0.28796
10976	HOXA11-AS	0.28796
9835	TARID	0.28796
4043	TARID	0.28796
3213	TARID	0.28796
2921	TARID	0.28796
14067	TARID	0.28796
60131	TARID	0.28796
60038	TARID	0.28796
3369	HOXA11-AS	0.28796
3213	LINC00474	0.28796
9835	LINC00474	0.28796
10952	HOXA11-AS	0.28795
60131	LINC00474	0.28795
14067	LINC00474	0.28795
3247	TARID	0.28795
4090	LINC00474	0.28795
2033	HOXA11-AS	0.28795
2789	HOXA11-AS	0.28795
2377	HOXA11-AS	0.28795
3247	LINC00474	0.28794
1059	HOXA11-AS	0.28794
11830	HOXA11-AS	0.28793
4043	HOXA11-AS	0.28793
1921	PISRT1	0.28792
60038	HOXA11-AS	0.28792
3213	HOXA11-AS	0.28792
2921	HOXA11-AS	0.28792
9835	HOXA11-AS	0.28792
60131	HOXA11-AS	0.28791
3369	PISRT1	0.28791
10976	PISRT1	0.28791
14067	HOXA11-AS	0.28791
4090	HOXA11-AS	0.28791
12365	PISRT1	0.28791
2377	PISRT1	0.2879
2033	PISRT1	0.2879
2789	PISRT1	0.28789
3247	HOXA11-AS	0.28789
1059	PISRT1	0.28789
10952	PISRT1	0.28789
4043	PISRT1	0.28788
11830	PISRT1	0.28788
2921	PISRT1	0.28788
9835	PISRT1	0.28788
4090	PISRT1	0.28787
60038	PISRT1	0.28787
60131	PISRT1	0.28787
14067	PISRT1	0.28787
3213	PISRT1	0.28787
3247	PISRT1	0.28785
12365	MIAT	0.28783
1921	MIAT	0.28783
3369	MIAT	0.28782
10976	MIAT	0.28782
2789	MIAT	0.28781
2033	MIAT	0.28781
10952	MIAT	0.2878
2377	MIAT	0.2878
1059	MIAT	0.28779
11830	MIAT	0.28778
3369	BCYRN1	0.28778
4043	MIAT	0.28778
10976	BCYRN1	0.28778
12365	BCYRN1	0.28778
2033	BCYRN1	0.28778
1921	BCYRN1	0.28778
10952	BCYRN1	0.28777
11830	BCYRN1	0.28777
2789	BCYRN1	0.28777
2377	BCYRN1	0.28777
12365	KCNQ1OT1	0.28777
60038	MIAT	0.28777
9835	MIAT	0.28777
2921	MIAT	0.28777
3369	KCNQ1OT1	0.28777
1059	BCYRN1	0.28776
60038	BCYRN1	0.28776
3213	MIAT	0.28776
10976	TTTY4	0.28776
14067	BCYRN1	0.28776
1921	TTTY4	0.28776
12365	TTTY4	0.28776
2921	BCYRN1	0.28776
1921	KCNQ1OT1	0.28776
3369	TTTY4	0.28776
4043	BCYRN1	0.28776
9835	BCYRN1	0.28776
4090	BCYRN1	0.28775
2033	TTTY4	0.28775
2789	KCNQ1OT1	0.28775
2033	KCNQ1OT1	0.28775
2377	TTTY4	0.28775
10952	TTTY4	0.28775
2789	TTTY4	0.28775
14067	MIAT	0.28775
60131	MIAT	0.28775
4090	MIAT	0.28775
60131	BCYRN1	0.28775
3213	BCYRN1	0.28775
11830	TTTY4	0.28774
11830	KCNQ1OT1	0.28774
1921	NCAM1-AS1	0.28774
4043	TTTY4	0.28774
60038	TTTY4	0.28774
9835	TTTY4	0.28774
12365	NCAM1-AS1	0.28774
2377	KCNQ1OT1	0.28774
4043	KCNQ1OT1	0.28774
3247	BCYRN1	0.28774
2921	TTTY4	0.28774
3369	NCAM1-AS1	0.28774
1059	TTTY4	0.28774
1059	KCNQ1OT1	0.28774
10952	KCNQ1OT1	0.28774
14067	TTTY4	0.28773
11830	NCAM1-AS1	0.28773
10952	NCAM1-AS1	0.28773
2033	NCAM1-AS1	0.28773
10976	NCAM1-AS1	0.28773
2377	NCAM1-AS1	0.28773
1059	NCAM1-AS1	0.28773
2789	NCAM1-AS1	0.28773
60131	TTTY4	0.28773
4043	NCAM1-AS1	0.28773
3247	MIAT	0.28773
10976	KCNQ1OT1	0.28773
9835	KCNQ1OT1	0.28773
4090	TTTY4	0.28773
3213	TTTY4	0.28773
60038	NCAM1-AS1	0.28772
3213	KCNQ1OT1	0.28772
4090	NCAM1-AS1	0.28772
2921	KCNQ1OT1	0.28772
3247	TTTY4	0.28772
12365	NUP50-AS1	0.28772
1921	NUP50-AS1	0.28772
14067	KCNQ1OT1	0.28772
14067	NCAM1-AS1	0.28772
9835	NCAM1-AS1	0.28772
60131	NCAM1-AS1	0.28772
60038	KCNQ1OT1	0.28772
60131	KCNQ1OT1	0.28772
2921	NCAM1-AS1	0.28772
3213	NCAM1-AS1	0.28772
3369	NUP50-AS1	0.28771
2377	NUP50-AS1	0.28771
3247	NCAM1-AS1	0.28771
2033	NUP50-AS1	0.28771
10976	NUP50-AS1	0.28771
10952	NUP50-AS1	0.28771
4090	KCNQ1OT1	0.28771
3247	KCNQ1OT1	0.28771
2789	NUP50-AS1	0.28771
2921	NUP50-AS1	0.2877
9835	NUP50-AS1	0.2877
4043	NUP50-AS1	0.2877
11830	NUP50-AS1	0.2877
1059	NUP50-AS1	0.2877
60038	NUP50-AS1	0.2877
60131	NUP50-AS1	0.28769
14067	NUP50-AS1	0.28769
4090	NUP50-AS1	0.28769
3213	NUP50-AS1	0.28769
3247	NUP50-AS1	0.28768
1921	LINC01587	0.28765
10976	LINC01587	0.28764
3369	LINC01587	0.28764
12365	LINC01587	0.28764
2033	LINC01587	0.28763
2789	LINC01587	0.28763
2377	LINC01587	0.28763
1059	LINC01587	0.28762
10952	LINC01587	0.28762
4043	LINC01587	0.28761
2921	LINC01587	0.28761
11830	LINC01587	0.28761
3213	LINC01587	0.2876
60038	LINC01587	0.2876
9835	LINC01587	0.2876
1319	CDKN2B-AS1	0.2876
4090	LINC01587	0.2876
60131	LINC01587	0.2876
14067	LINC01587	0.28759
1921	CCDC26	0.28758
3247	LINC01587	0.28758
10976	CCDC26	0.28757
3369	CCDC26	0.28757
12365	CCDC26	0.28757
2789	CCDC26	0.28756
2377	CCDC26	0.28756
2033	CCDC26	0.28756
10952	CCDC26	0.28756
12365	LINC00299	0.28755
4043	CCDC26	0.28755
11830	CCDC26	0.28755
1921	LINC00299	0.28755
1059	CCDC26	0.28755
2921	CCDC26	0.28754
2033	LINC00299	0.28754
60131	CCDC26	0.28754
2789	LINC00299	0.28754
10976	LINC00299	0.28754
2377	LINC00299	0.28754
10952	LINC00299	0.28754
9835	CCDC26	0.28754
4090	CCDC26	0.28754
60038	CCDC26	0.28754
3369	LINC00299	0.28754
3213	CCDC26	0.28754
14067	CCDC26	0.28753
2921	LINC00299	0.28753
60131	LINC00299	0.28753
9835	LINC00299	0.28753
4043	LINC00299	0.28753
11830	LINC00299	0.28753
3213	LINC00299	0.28752
3247	LINC00299	0.28752
14067	LINC00299	0.28752
4090	LINC00299	0.28752
3247	CCDC26	0.28752
3119	CTBP1-AS	0.28747
12365	DISC2	0.28742
1921	DISC2	0.28742
9835	DISC2	0.28741
4043	DISC2	0.28741
3369	DISC2	0.28741
10952	DISC2	0.28741
1059	DISC2	0.28741
2921	DISC2	0.28741
11830	DISC2	0.28741
2789	DISC2	0.28741
2377	DISC2	0.28741
2033	DISC2	0.28741
10976	DISC2	0.28741
60038	DISC2	0.28741
4090	DISC2	0.2874
14067	DISC2	0.2874
12365	GSTT1-AS1	0.2874
12365	PWAR4	0.2874
3213	DISC2	0.2874
1921	PWAR4	0.2874
3247	DISC2	0.2874
60131	DISC2	0.2874
1921	GSTT1-AS1	0.2874
2377	GSTT1-AS1	0.28739
2033	GSTT1-AS1	0.28739
3369	GSTT1-AS1	0.28739
10976	GSTT1-AS1	0.28739
10952	PWAR4	0.28739
10976	PWAR4	0.28739
2033	PWAR4	0.28739
10952	GSTT1-AS1	0.28739
3369	PWAR4	0.28739
2377	PWAR4	0.28739
1059	PWAR4	0.28738
4043	PWAR4	0.28738
60038	PWAR4	0.28738
4043	GSTT1-AS1	0.28738
11830	GSTT1-AS1	0.28738
9835	PWAR4	0.28738
1059	GSTT1-AS1	0.28738
60038	GSTT1-AS1	0.28738
2921	GSTT1-AS1	0.28738
2921	PWAR4	0.28738
2789	GSTT1-AS1	0.28738
11830	PWAR4	0.28738
9835	GSTT1-AS1	0.28738
2789	PWAR4	0.28738
14067	PWAR4	0.28737
60131	PWAR4	0.28737
14067	GSTT1-AS1	0.28737
3213	PWAR4	0.28737
4090	GSTT1-AS1	0.28737
3213	GSTT1-AS1	0.28737
60131	GSTT1-AS1	0.28737
4090	PWAR4	0.28737
3247	PWAR4	0.28736
3247	GSTT1-AS1	0.28736
50686	MIR181A1HG	0.28735
12365	CASC2	0.28727
1921	CASC2	0.28727
1921	TUG1	0.28727
2789	CASC2	0.28726
1059	CASC2	0.28726
2377	CASC2	0.28726
2033	CASC2	0.28726
12365	TUG1	0.28726
10976	CASC2	0.28726
3369	TUG1	0.28726
3369	CASC2	0.28726
11830	CASC2	0.28726
10952	CASC2	0.28726
3369	GAS5	0.28725
10976	TUG1	0.28725
1921	GAS5	0.28725
4043	CASC2	0.28725
9835	CASC2	0.28725
60131	CASC2	0.28725
14067	CASC2	0.28725
60038	CASC2	0.28725
2921	CASC2	0.28725
3213	CASC2	0.28725
12365	GAS5	0.28725
4090	CASC2	0.28725
2033	TUG1	0.28724
3247	CASC2	0.28724
2033	GAS5	0.28724
2377	TUG1	0.28724
2789	TUG1	0.28724
10976	GAS5	0.28724
3369	SOX2-OT	0.28723
2377	SOX2-OT	0.28723
2033	SOX2-OT	0.28723
12365	SOX2-OT	0.28723
10952	TUG1	0.28723
2789	GAS5	0.28723
2377	GAS5	0.28723
10952	GAS5	0.28723
1921	SOX2-OT	0.28723
2789	SOX2-OT	0.28722
4043	SOX2-OT	0.28722
11830	SOX2-OT	0.28722
10976	SOX2-OT	0.28722
10952	SOX2-OT	0.28722
1059	SOX2-OT	0.28722
60038	SOX2-OT	0.28722
1059	GAS5	0.28722
1059	TUG1	0.28722
2921	SOX2-OT	0.28721
14067	SOX2-OT	0.28721
9835	GAS5	0.28721
4043	GAS5	0.28721
60038	GAS5	0.28721
11830	GAS5	0.28721
9835	SOX2-OT	0.28721
4090	SOX2-OT	0.28721
4043	TUG1	0.28721
3213	SOX2-OT	0.28721
2921	GAS5	0.28721
60131	SOX2-OT	0.28721
10952	NBAT1	0.2872
1921	NBAT1	0.2872
2033	NBAT1	0.2872
2377	NBAT1	0.2872
2789	NBAT1	0.2872
3247	SOX2-OT	0.2872
4090	GAS5	0.2872
2921	TUG1	0.2872
12365	NBAT1	0.2872
10976	NBAT1	0.2872
9835	TUG1	0.2872
14067	GAS5	0.2872
3369	NBAT1	0.2872
11830	TUG1	0.2872
60131	GAS5	0.2872
3213	GAS5	0.2872
60131	NBAT1	0.28719
4043	NBAT1	0.28719
2921	NBAT1	0.28719
3247	GAS5	0.28719
1059	NBAT1	0.28719
14067	NBAT1	0.28719
9835	NBAT1	0.28719
3213	TUG1	0.28719
11830	NBAT1	0.28719
60038	NBAT1	0.28719
60038	TUG1	0.28719
14067	TUG1	0.28718
4090	NBAT1	0.28718
3247	NBAT1	0.28718
3213	NBAT1	0.28718
4090	TUG1	0.28718
60131	TUG1	0.28718
12365	RMST	0.28717
1921	RMST	0.28716
3247	TUG1	0.28716
2033	RMST	0.28716
3369	RMST	0.28716
2377	RMST	0.28716
10952	RMST	0.28716
11830	RMST	0.28716
10976	RMST	0.28716
1059	RMST	0.28716
2789	RMST	0.28716
4090	RMST	0.28715
9835	RMST	0.28715
14067	RMST	0.28715
3213	RMST	0.28715
2921	RMST	0.28715
60038	RMST	0.28715
60131	RMST	0.28715
1921	MIR22HG	0.2871
12365	MIR22HG	0.2871
10976	MIR22HG	0.28709
2377	MIR22HG	0.28709
3369	MIR22HG	0.28709
2033	MIR22HG	0.28709
10952	MIR22HG	0.28708
1059	MIR22HG	0.28708
2789	MIR22HG	0.28708
11830	MIR22HG	0.28707
9835	MIR22HG	0.28707
4043	MIR22HG	0.28707
60038	MIR22HG	0.28707
2921	MIR22HG	0.28707
4090	MIR22HG	0.28706
14067	MIR22HG	0.28706
60131	MIR22HG	0.28706
3213	MIR22HG	0.28706
3247	MIR22HG	0.28705
3369	HLA-F-AS1	0.28702
10976	HLA-F-AS1	0.28702
1921	HLA-F-AS1	0.28702
12365	HLA-F-AS1	0.28702
2033	HLA-F-AS1	0.28701
2377	HLA-F-AS1	0.28701
2789	HLA-F-AS1	0.28701
10952	HLA-F-AS1	0.28701
1921	COL18A1-AS1	0.28701
3369	COL18A1-AS1	0.28701
10952	COL18A1-AS1	0.28701
2033	COL18A1-AS1	0.28701
1921	PVT1	0.28701
2377	COL18A1-AS1	0.28701
2789	COL18A1-AS1	0.28701
12365	COL18A1-AS1	0.28701
1059	HLA-F-AS1	0.28701
10976	COL18A1-AS1	0.28701
14067	COL18A1-AS1	0.287
9835	HLA-F-AS1	0.287
60038	COL18A1-AS1	0.287
11830	COL18A1-AS1	0.287
60131	COL18A1-AS1	0.287
12365	PVT1	0.287
4043	HLA-F-AS1	0.287
1921	PSORS1C3	0.287
11830	HLA-F-AS1	0.287
12365	PSORS1C3	0.287
2921	COL18A1-AS1	0.287
3213	COL18A1-AS1	0.287
3369	PVT1	0.287
4043	COL18A1-AS1	0.287
4090	COL18A1-AS1	0.287
9835	COL18A1-AS1	0.287
60038	HLA-F-AS1	0.287
2921	HLA-F-AS1	0.287
1059	COL18A1-AS1	0.287
2033	PVT1	0.28699
2377	PVT1	0.28699
10952	PSORS1C3	0.28699
3213	HLA-F-AS1	0.28699
1059	PSORS1C3	0.28699
11830	PSORS1C3	0.28699
2033	PSORS1C3	0.28699
2377	PSORS1C3	0.28699
2789	PSORS1C3	0.28699
10976	PSORS1C3	0.28699
4090	HLA-F-AS1	0.28699
14067	HLA-F-AS1	0.28699
10976	PVT1	0.28699
3369	PSORS1C3	0.28699
60131	HLA-F-AS1	0.28699
3247	COL18A1-AS1	0.28699
2789	PVT1	0.28698
3247	HLA-F-AS1	0.28698
60038	PSORS1C3	0.28698
60131	PSORS1C3	0.28698
10952	PVT1	0.28698
1059	PVT1	0.28698
14067	PSORS1C3	0.28698
2921	PSORS1C3	0.28698
4043	PSORS1C3	0.28698
9835	PSORS1C3	0.28698
3213	PSORS1C3	0.28698
4090	PSORS1C3	0.28698
3247	PSORS1C3	0.28697
4043	PVT1	0.28696
9835	PVT1	0.28696
11830	PVT1	0.28696
60038	PVT1	0.28696
2921	PVT1	0.28696
60131	PVT1	0.28695
3213	PVT1	0.28695
4090	PVT1	0.28694
1921	LINC00654	0.28694
14067	PVT1	0.28694
2033	LINC00654	0.28693
3369	LINC00654	0.28693
2377	LINC00654	0.28693
12365	LINC00654	0.28693
10976	LINC00654	0.28693
3247	PVT1	0.28693
4043	LINC00654	0.28692
1059	GPR1-AS	0.28692
3369	GPR1-AS	0.28692
2789	GPR1-AS	0.28692
2377	GPR1-AS	0.28692
2033	GPR1-AS	0.28692
11830	LINC00654	0.28692
12365	GPR1-AS	0.28692
10976	GPR1-AS	0.28692
10952	GPR1-AS	0.28692
1921	GPR1-AS	0.28692
10952	LINC00654	0.28692
1059	LINC00654	0.28692
2789	LINC00654	0.28692
60038	GPR1-AS	0.28691
60038	LINC00654	0.28691
3213	GPR1-AS	0.28691
11830	GPR1-AS	0.28691
4043	GPR1-AS	0.28691
60131	GPR1-AS	0.28691
9835	GPR1-AS	0.28691
60131	LINC00654	0.28691
14067	GPR1-AS	0.28691
14067	LINC00654	0.28691
2921	GPR1-AS	0.28691
4090	LINC00654	0.28691
2921	LINC00654	0.28691
3213	LINC00654	0.28691
9835	LINC00654	0.28691
1921	FBXW7-AS1	0.2869
12365	FBXW7-AS1	0.2869
3247	GPR1-AS	0.2869
3247	LINC00654	0.2869
4090	GPR1-AS	0.2869
12365	ESRG	0.28689
2789	FBXW7-AS1	0.28689
2377	FBXW7-AS1	0.28689
2377	ESRG	0.28689
3369	ESRG	0.28689
10976	ESRG	0.28689
10976	FBXW7-AS1	0.28689
10952	FBXW7-AS1	0.28689
1921	ESRG	0.28689
2033	ESRG	0.28689
2033	FBXW7-AS1	0.28689
3369	FBXW7-AS1	0.28689
4043	FBXW7-AS1	0.28688
2789	ESRG	0.28688
11830	FBXW7-AS1	0.28688
11830	ESRG	0.28688
9835	FBXW7-AS1	0.28688
1059	FBXW7-AS1	0.28688
60038	FBXW7-AS1	0.28688
10952	ESRG	0.28688
4043	ESRG	0.28688
1059	ESRG	0.28688
2921	FBXW7-AS1	0.28688
3369	LINCMD1	0.28688
2033	LINCMD1	0.28688
1921	LINCMD1	0.28688
12365	LINCMD1	0.28688
10976	LINCMD1	0.28688
60038	ESRG	0.28688
4090	FBXW7-AS1	0.28687
60131	FBXW7-AS1	0.28687
4	LINC00479	0.28687
3213	ESRG	0.28687
2789	LINCMD1	0.28687
2377	LINCMD1	0.28687
60131	ESRG	0.28687
3213	FBXW7-AS1	0.28687
2921	ESRG	0.28687
14067	FBXW7-AS1	0.28687
11830	LINCMD1	0.28687
4090	ESRG	0.28687
1059	LINCMD1	0.28687
10952	LINCMD1	0.28687
14067	ESRG	0.28687
9835	ESRG	0.28687
9835	LINCMD1	0.28686
60131	LINCMD1	0.28686
14067	LINCMD1	0.28686
60038	LINCMD1	0.28686
12365	TP53COR1	0.28686
12365	XIST	0.28686
3369	XIST	0.28686
3369	TP53COR1	0.28686
2921	LINCMD1	0.28686
[truncated: 10,173 more rows]
